# Supplementary material for: Seismicity at the Castor gas reservoir driven by pore pressure diffusion and asperities loading
Source: Nat Commun. 2021 Aug 10;12:4783. doi: 10.1038/s41467-021-24949-1 (PMC8355105; doi:10.1038/s41467-021-24949-1)
Supplement: Supplementary file 4 — Dataset 1 [file 41467_2021_24949_MOESM4_ESM.zip]

Archive with 1 entries (1 files):
- castor_detected_tm.txt
