# Supplementary material for: Seismicity at the Castor gas reservoir driven by pore pressure diffusion and asperities loading
Source: Nat Commun. 2021 Aug 10;12:4783. doi: 10.1038/s41467-021-24949-1 (PMC8355105; doi:10.1038/s41467-021-24949-1)
Supplement: Supplementary file 4 — Dataset 1 [file 41467_2021_24949_MOESM4_ESM.zip › castor_detected_tm.txt]

# Supplementary information to Cesca et al. (2021) Nature Communications
# Detected events based on template matching, including 3437 events
# Id Date Time Magnitude EventType MasterId
#
# EventType is either 'master' for events whose waveforms are used as templates
#           or 'slave' for new found events
# MasterId  is the Id of the master event, whose waveform is similar to the slave event
#           (in the case of master events, the MasterId is equal to the event Id)
#
   1 2013-09-06 12:52:14.000  0.7   slave   48
   2 2013-09-08 06:07:49.000  0.2   slave  131
   3 2013-09-08 06:28:46.000  0.5   slave   48
   4 2013-09-08 10:16:57.000  0.6   slave  277
   5 2013-09-08 23:01:41.000  0.2   slave   20
   6 2013-09-09 01:18:57.000  0.7   slave   20
   7 2013-09-09 01:21:27.000  0.3   slave   20
   8 2013-09-09 01:23:41.000  0.3   slave   20
   9 2013-09-09 01:29:26.000  1.4   slave   20
  10 2013-09-09 01:30:03.000  1.1   slave   20
  11 2013-09-09 01:31:06.000  0.4   slave   20
  12 2013-09-09 01:36:49.000  0.3   slave   20
  13 2013-09-09 01:38:53.000  0.2   slave   20
  14 2013-09-09 01:40:56.000  0.3   slave   20
  15 2013-09-09 01:42:36.000  0.7   slave   20
  16 2013-09-09 02:17:13.000  0.2   slave   20
  17 2013-09-09 03:10:09.000  0.7   slave 3296
  18 2013-09-09 03:21:32.000  0.7   slave   20
  19 2013-09-09 03:35:53.000  0.4   slave   67
  20 2013-09-09 03:42:52.000  1.9  master   20
  21 2013-09-09 03:55:23.000  1.3   slave   20
  22 2013-09-09 03:59:00.000  1.5   slave   20
  23 2013-09-09 04:01:15.000  0.4   slave   20
  24 2013-09-09 05:33:05.000  0.4   slave   20
  25 2013-09-09 06:37:17.000  0.2   slave 3296
  26 2013-09-09 08:04:25.000  0.3   slave 3296
  27 2013-09-09 08:10:13.000  0.6   slave   48
  28 2013-09-09 08:28:33.000  0.8   slave   48
  29 2013-09-09 09:09:44.000  0.7   slave   67
  30 2013-09-09 09:20:09.000  0.6   slave   48
  31 2013-09-09 09:25:39.000  0.8   slave 3296
  32 2013-09-09 10:59:54.000  0.4   slave 2800
  33 2013-09-09 11:05:06.000  0.6   slave 2923
  34 2013-09-09 11:08:48.000  0.1   slave 2800
  35 2013-09-09 11:36:28.000  0.3   slave  142
  36 2013-09-09 11:36:35.000  0.3   slave 2519
  37 2013-09-09 11:37:39.000  0.5   slave 2457
  38 2013-09-09 12:03:43.000  1.1   slave  252
  39 2013-09-09 12:24:36.000  0.3   slave  142
  40 2013-09-09 12:45:53.000  0.6   slave  142
  41 2013-09-09 13:02:27.000  0.4   slave 2457
  42 2013-09-09 13:20:49.000  0.1   slave 2457
  43 2013-09-09 13:39:24.000  1.1   slave   67
  44 2013-09-09 14:01:02.000  0.5   slave   48
  45 2013-09-09 14:37:15.000  0.2   slave 2457
  46 2013-09-09 14:47:09.000  0.6   slave   76
  47 2013-09-09 14:56:22.000  0.4   slave   48
  48 2013-09-09 14:58:31.000  1.8  master   48
  49 2013-09-09 15:00:56.000  0.7   slave   76
  50 2013-09-09 15:01:13.000  0.7   slave   76
  51 2013-09-09 15:07:04.000  0.6   slave   76
  52 2013-09-09 15:39:04.000  1.6   slave   48
  53 2013-09-09 15:40:45.000  1.1   slave   76
  54 2013-09-09 15:43:38.000  1.3   slave   48
  55 2013-09-09 15:58:05.000  0.6   slave   67
  56 2013-09-09 15:58:34.000  0.3   slave   67
  57 2013-09-09 16:24:13.000  0.5   slave   67
  58 2013-09-09 16:29:03.000  1.5   slave   48
  59 2013-09-09 16:29:14.000  1.3   slave   67
  60 2013-09-09 16:30:00.000  0.7   slave   48
  61 2013-09-09 16:30:30.000  0.6   slave   67
  62 2013-09-09 16:30:43.000  0.5   slave   67
  63 2013-09-09 16:32:09.000  1.1   slave   67
  64 2013-09-09 16:46:42.000  0.9   slave   76
  65 2013-09-09 16:49:32.000  0.6   slave   67
  66 2013-09-09 16:50:18.000  0.8   slave   67
  67 2013-09-09 16:54:47.000  1.8  master   67
  68 2013-09-09 16:58:40.000  0.5   slave   67
  69 2013-09-09 17:00:57.000  0.2   slave   67
  70 2013-09-09 17:02:03.000  0.3   slave   67
  71 2013-09-09 17:02:25.000  0.6   slave   67
  72 2013-09-09 17:04:45.000  0.5   slave   67
  73 2013-09-09 17:08:19.000  0.5   slave   67
  74 2013-09-09 17:08:49.000  0.7   slave   67
  75 2013-09-09 17:20:35.000  1.0   slave   76
  76 2013-09-09 17:21:32.000  1.5  master   76
  77 2013-09-09 17:22:26.000  0.8   slave   67
  78 2013-09-09 17:22:49.000  0.5   slave   48
  79 2013-09-09 17:33:46.000  0.6   slave   76
  80 2013-09-09 17:34:47.000  0.6   slave   76
  81 2013-09-09 17:37:25.000  0.7   slave   76
  82 2013-09-09 17:41:51.000  0.7   slave   76
  83 2013-09-09 18:09:19.000  0.7   slave   67
  84 2013-09-09 18:09:46.000  0.9   slave   67
  85 2013-09-09 18:52:53.000  0.5   slave   48
  86 2013-09-10 01:17:28.000  0.4   slave  529
  87 2013-09-10 01:18:22.000  0.6   slave  222
  88 2013-09-10 01:22:47.000  0.8   slave  222
  89 2013-09-10 01:39:50.000  1.1   slave  660
  90 2013-09-10 01:40:28.000  0.7   slave  660
  91 2013-09-10 02:20:45.000  0.5   slave   76
  92 2013-09-10 02:39:29.000  0.8   slave 2923
  93 2013-09-10 02:41:58.000  0.0   slave  131
  94 2013-09-10 02:45:50.000  0.6   slave  222
  95 2013-09-10 02:49:16.000  1.0   slave 2519
  96 2013-09-10 02:50:08.000  0.3   slave  125
  97 2013-09-10 02:50:27.000  0.5   slave 2519
  98 2013-09-10 02:50:35.000  0.3   slave 2519
  99 2013-09-10 02:51:15.000  0.2   slave  125
 100 2013-09-10 02:51:29.000  0.7   slave  108
 101 2013-09-10 02:51:45.000  0.3   slave  108
 102 2013-09-10 02:56:02.000  0.1   slave  108
 103 2013-09-10 02:57:07.000  0.1   slave  108
 104 2013-09-10 03:00:53.000  0.5   slave  125
 105 2013-09-10 03:17:22.000  0.5   slave  529
 106 2013-09-10 03:17:47.000  0.6   slave  660
 107 2013-09-10 03:19:19.000  0.4   slave  660
 108 2013-09-10 03:42:07.000  1.7  master  108
 109 2013-09-10 03:42:26.000  1.1   slave  108
 110 2013-09-10 03:43:03.000  0.5   slave 2519
 111 2013-09-10 04:10:15.000  0.1   slave  125
 112 2013-09-10 04:11:38.000  0.2   slave  660
 113 2013-09-10 04:12:38.000  0.3   slave  660
 114 2013-09-10 04:12:44.000  0.4   slave  660
 115 2013-09-10 04:17:18.000  0.6   slave  660
 116 2013-09-10 04:18:20.000  2.3  master  116
 117 2013-09-10 04:19:55.000  1.1   slave  660
 118 2013-09-10 04:20:54.000  0.2   slave  108
 119 2013-09-10 04:21:50.000  0.6   slave  108
 120 2013-09-10 04:22:30.000  0.6   slave  660
 121 2013-09-10 04:22:59.000  0.8   slave  131
 122 2013-09-10 04:24:44.000  0.4   slave  660
 123 2013-09-10 04:25:50.000  0.4   slave  131
 124 2013-09-10 04:26:58.000  0.3   slave  660
 125 2013-09-10 04:27:47.000  2.3  master  125
 126 2013-09-10 04:30:13.000  0.7   slave 2923
 127 2013-09-10 04:30:26.000  1.3   slave 2457
 128 2013-09-10 04:32:29.000  0.2   slave  142
 129 2013-09-10 04:33:02.000  1.1   slave 2800
 130 2013-09-10 04:39:02.000  0.4   slave  660
 131 2013-09-10 04:43:15.000  2.5  master  131
 132 2013-09-10 04:45:05.000  1.1   slave  131
 133 2013-09-10 04:46:57.000  0.2   slave 2519
 134 2013-09-10 04:48:34.000  0.6   slave  131
 135 2013-09-10 04:52:31.000  0.4   slave  131
 136 2013-09-10 05:13:24.000  0.1   slave 2800
 137 2013-09-10 05:16:50.000  1.0   slave  660
 138 2013-09-10 05:17:02.000  0.9   slave  660
 139 2013-09-10 06:07:37.000  0.4   slave  660
 140 2013-09-10 07:10:46.000  0.6   slave  529
 141 2013-09-10 07:22:55.000  0.7   slave  529
 142 2013-09-10 08:38:35.000  1.9  master  142
 143 2013-09-10 08:38:58.000  1.5   slave 2519
 144 2013-09-10 08:39:35.000  0.8   slave  142
 145 2013-09-10 08:41:16.000  1.3   slave 2457
 146 2013-09-10 08:45:08.000  0.5   slave 2519
 147 2013-09-10 09:13:08.000  0.7   slave  529
 148 2013-09-10 09:42:58.000  0.9   slave 2800
 149 2013-09-10 09:55:31.000  0.8   slave  529
 150 2013-09-10 10:04:11.000  0.6   slave  529
 151 2013-09-10 10:06:03.000  0.7   slave  529
 152 2013-09-10 10:07:43.000  1.5   slave  529
 153 2013-09-10 10:10:53.000  1.0   slave  529
 154 2013-09-10 10:13:41.000  0.7   slave  529
 155 2013-09-10 11:03:03.000  0.8   slave  529
 156 2013-09-10 11:04:17.000  0.7   slave  529
 157 2013-09-10 11:18:19.000  0.7   slave  222
 158 2013-09-10 11:19:10.000  0.4   slave  222
 159 2013-09-10 12:08:31.000  0.1   slave  142
 160 2013-09-10 12:27:33.000  0.8   slave  222
 161 2013-09-10 12:49:06.000  0.3   slave  667
 162 2013-09-10 13:04:07.000  0.8   slave  222
 163 2013-09-10 14:26:34.000  0.5   slave 2519
 164 2013-09-10 17:06:18.000  0.2   slave  261
 165 2013-09-10 17:11:26.000  0.2   slave  261
 166 2013-09-10 18:01:29.000  0.4   slave  222
 167 2013-09-10 18:19:02.000  1.0   slave  222
 168 2013-09-10 18:20:57.000  1.0   slave  222
 169 2013-09-10 18:50:50.000  0.3   slave 2840
 170 2013-09-10 19:05:05.000  0.9   slave  229
 171 2013-09-10 19:49:46.000  0.2   slave 2840
 172 2013-09-10 19:50:11.000  0.5   slave  452
 173 2013-09-10 19:50:23.000  0.5   slave 2840
 174 2013-09-10 20:09:04.000  0.2   slave  452
 175 2013-09-10 20:12:34.000  0.5   slave 2840
 176 2013-09-10 20:14:31.000  1.3   slave 2840
 177 2013-09-10 20:16:51.000  0.4   slave 2840
 178 2013-09-10 20:18:53.000  0.5   slave 2840
 179 2013-09-10 20:21:03.000  0.4   slave 3210
 180 2013-09-10 20:39:24.000  0.6   slave  222
 181 2013-09-10 20:40:53.000  0.2   slave  452
 182 2013-09-10 20:41:39.000  0.5   slave  222
 183 2013-09-10 20:57:49.000  0.4   slave  261
 184 2013-09-10 21:18:23.000  0.4   slave 2840
 185 2013-09-10 22:03:41.000  0.8   slave  229
 186 2013-09-10 22:04:03.000  1.0   slave  229
 187 2013-09-10 22:04:25.000  1.0   slave  229
 188 2013-09-10 22:05:34.000  0.9   slave  229
 189 2013-09-10 22:19:14.000  0.8   slave  229
 190 2013-09-10 22:42:00.000  0.7   slave  229
 191 2013-09-10 23:03:02.000  0.8   slave  229
 192 2013-09-10 23:03:42.000  0.6   slave  229
 193 2013-09-10 23:13:29.000  0.6   slave  229
 194 2013-09-10 23:25:08.000  0.2   slave 2432
 195 2013-09-10 23:25:40.000  1.1   slave  229
 196 2013-09-10 23:38:08.000  0.3   slave  261
 197 2013-09-11 01:16:21.000  0.5   slave 2840
 198 2013-09-11 01:22:01.000  0.3   slave 2840
 199 2013-09-11 01:36:55.000  0.7   slave  896
 200 2013-09-11 01:41:42.000  1.0   slave 2923
 201 2013-09-11 01:41:47.000  1.5   slave 2519
 202 2013-09-11 02:57:57.000  0.5   slave 2840
 203 2013-09-11 03:03:41.000  0.7   slave  229
 204 2013-09-11 03:12:12.000  1.0   slave  229
 205 2013-09-11 03:15:43.000  0.6   slave  222
 206 2013-09-11 03:23:27.000  0.4   slave  773
 207 2013-09-11 03:32:10.000  0.9   slave  229
 208 2013-09-11 03:46:07.000  0.3   slave  773
 209 2013-09-11 03:56:16.000  0.7   slave  229
 210 2013-09-11 04:17:06.000  0.8   slave  261
 211 2013-09-11 04:40:12.000  0.8   slave  219
 212 2013-09-11 04:46:05.000  0.5   slave  235
 213 2013-09-11 05:04:50.000  0.7   slave  229
 214 2013-09-11 05:06:36.000  0.5   slave  896
 215 2013-09-11 05:44:52.000  0.8   slave  629
 216 2013-09-11 05:58:32.000  1.1   slave  235
 217 2013-09-11 05:58:40.000  1.0   slave  235
 218 2013-09-11 06:00:08.000  0.4   slave  235
 219 2013-09-11 06:01:20.000  1.6  master  219
 220 2013-09-11 06:03:24.000  1.3   slave  235
 221 2013-09-11 06:06:45.000  0.4   slave  235
 222 2013-09-11 06:11:07.000  1.7  master  222
 223 2013-09-11 06:13:59.000  0.3   slave  235
 224 2013-09-11 06:20:38.000  0.4   slave  235
 225 2013-09-11 06:28:35.000  0.7   slave  235
 226 2013-09-11 06:36:28.000  0.8   slave  452
 227 2013-09-11 07:00:04.000  1.2   slave  261
 228 2013-09-11 07:00:33.000  0.4   slave  261
 229 2013-09-11 07:06:41.000  1.6  master  229
 230 2013-09-11 07:14:32.000  0.9   slave  229
 231 2013-09-11 07:26:59.000  0.8   slave  222
 232 2013-09-11 07:27:20.000  0.5   slave 1977
 233 2013-09-11 07:36:48.000  0.6   slave  261
 234 2013-09-11 07:39:58.000  1.3   slave 2432
 235 2013-09-11 07:58:56.000  2.4  master  235
 236 2013-09-11 08:05:26.000  0.5   slave  235
 237 2013-09-11 08:15:19.000  0.8   slave  261
 238 2013-09-11 08:24:13.000  0.5   slave  261
 239 2013-09-11 09:18:13.000  0.4   slave  261
 240 2013-09-11 09:18:55.000  0.4   slave  261
 241 2013-09-11 09:44:24.000  0.3   slave  629
 242 2013-09-11 10:49:21.000  0.5   slave  629
 243 2013-09-11 10:55:35.000  0.5   slave  629
 244 2013-09-11 11:29:13.000  0.6   slave  222
 245 2013-09-11 11:31:27.000  0.7   slave  966
 246 2013-09-11 11:44:48.000  0.3   slave 1977
 247 2013-09-11 12:05:56.000  0.6   slave  252
 248 2013-09-11 12:38:49.000  0.6   slave  896
 249 2013-09-11 13:01:13.000  0.2   slave 1033
 250 2013-09-11 13:25:40.000  1.7  master  250
 251 2013-09-11 13:31:14.000  0.8   slave  896
 252 2013-09-11 13:47:34.000  1.6  master  252
 253 2013-09-11 13:48:47.000  1.1   slave  252
 254 2013-09-11 13:49:24.000  0.8   slave  252
 255 2013-09-11 14:03:28.000  0.7   slave  318
 256 2013-09-11 14:11:28.000  1.1   slave  252
 257 2013-09-11 14:13:51.000  0.7   slave  252
 258 2013-09-11 14:14:55.000  0.7   slave  252
 259 2013-09-11 14:24:24.000  0.5   slave  282
 260 2013-09-11 14:30:26.000  0.9   slave  252
 261 2013-09-11 16:14:51.000  2.0  master  261
 262 2013-09-11 16:17:00.000  0.5   slave  222
 263 2013-09-11 16:20:36.000  0.4   slave  222
 264 2013-09-11 16:30:59.000  1.0   slave  896
 265 2013-09-11 16:36:41.000  1.1   slave  896
 266 2013-09-11 16:49:16.000  0.5   slave  222
 267 2013-09-11 17:56:42.000  1.3   slave  291
 268 2013-09-11 18:39:00.000  1.2   slave  252
 269 2013-09-11 18:51:28.000  0.5   slave  235
 270 2013-09-11 18:56:26.000  0.6   slave  252
 271 2013-09-11 18:57:00.000  1.2   slave  252
 272 2013-09-11 18:59:56.000  1.7   slave  500
 273 2013-09-11 19:29:53.000  0.4   slave  966
 274 2013-09-11 20:14:25.000  0.9   slave  252
 275 2013-09-11 21:13:17.000  0.7   slave  282
 276 2013-09-11 21:20:42.000  0.5   slave  277
 277 2013-09-11 22:00:08.000  1.6  master  277
 278 2013-09-11 22:09:25.000  1.1   slave  318
 279 2013-09-11 22:10:35.000  0.5   slave  318
 280 2013-09-11 22:15:39.000  0.6   slave 2840
 281 2013-09-11 22:30:29.000  0.2   slave  306
 282 2013-09-12 00:21:14.000  1.6  master  282
 283 2013-09-12 00:22:11.000  0.6   slave  282
 284 2013-09-12 00:30:19.000  0.8   slave  282
 285 2013-09-12 00:33:35.000  0.3   slave  282
 286 2013-09-12 00:33:53.000  0.3   slave  318
 287 2013-09-12 01:02:59.000  0.6   slave  291
 288 2013-09-12 01:21:21.000  0.7   slave 3016
 289 2013-09-12 02:24:17.000  0.8   slave  282
 290 2013-09-12 02:39:26.000  0.7   slave  282
 291 2013-09-12 02:40:50.000  2.7  master  291
 292 2013-09-12 02:42:35.000  0.7   slave  313
 293 2013-09-12 02:56:41.000  1.2   slave  277
 294 2013-09-12 02:58:06.000  0.2   slave 2432
 295 2013-09-12 02:59:42.000  0.3   slave  318
 296 2013-09-12 03:07:37.000  0.6   slave 2255
 297 2013-09-12 03:14:32.000  0.4   slave  282
 298 2013-09-12 03:28:33.000  0.7   slave  291
 299 2013-09-12 03:37:12.000  0.8   slave  312
 300 2013-09-12 03:41:36.000  0.4   slave  318
 301 2013-09-12 03:41:51.000  0.5   slave  318
 302 2013-09-12 04:01:53.000  0.3   slave  313
 303 2013-09-12 04:18:25.000  0.5   slave  334
 304 2013-09-12 04:31:56.000  0.4   slave  318
 305 2013-09-12 05:16:09.000  0.8   slave   76
 306 2013-09-12 05:18:08.000  2.2  master  306
 307 2013-09-12 05:22:46.000  0.8   slave  277
 308 2013-09-12 05:25:09.000  0.5   slave  334
 309 2013-09-12 05:25:47.000  0.3   slave  306
 310 2013-09-12 05:28:15.000  0.5   slave  318
 311 2013-09-12 05:30:43.000  0.5   slave  306
 312 2013-09-12 05:37:40.000  1.6  master  312
 313 2013-09-12 05:41:07.000  1.6  master  313
 314 2013-09-12 05:45:36.000  1.0   slave  318
 315 2013-09-12 05:55:39.000  0.8   slave  316
 316 2013-09-12 05:57:38.000  1.4  master  316
 317 2013-09-12 06:10:52.000  0.6   slave  282
 318 2013-09-12 06:16:04.000  2.0  master  318
 319 2013-09-12 06:23:18.000  0.5   slave  334
 320 2013-09-12 06:30:08.000  0.6   slave  312
 321 2013-09-12 06:40:32.000  0.6   slave  334
 322 2013-09-12 06:40:43.000  0.6   slave  282
 323 2013-09-12 06:50:17.000  0.6   slave  629
 324 2013-09-12 06:50:28.000  0.7   slave  629
 325 2013-09-12 06:52:22.000  0.5   slave  629
 326 2013-09-12 06:57:34.000  0.8   slave  629
 327 2013-09-12 06:59:16.000  0.6   slave  334
 328 2013-09-12 07:12:07.000  1.5   slave  277
 329 2013-09-12 07:17:45.000  0.8   slave  629
 330 2013-09-12 07:19:42.000  0.8   slave  313
 331 2013-09-12 07:36:20.000  0.5   slave  318
 332 2013-09-12 07:38:33.000  0.6   slave  282
 333 2013-09-12 07:59:09.000  1.1   slave  316
 334 2013-09-12 08:12:25.000  1.4  master  334
 335 2013-09-12 08:28:33.000  0.4   slave  318
 336 2013-09-12 08:31:11.000  0.5   slave  316
 337 2013-09-12 08:32:16.000  0.9   slave  316
 338 2013-09-12 08:47:41.000  0.6   slave  313
 339 2013-09-12 09:15:21.000  0.9   slave  235
 340 2013-09-12 09:40:57.000  1.5   slave  529
 341 2013-09-12 10:01:05.000  1.1   slave  529
 342 2013-09-12 10:12:33.000  0.9   slave  312
 343 2013-09-12 10:31:57.000  0.6   slave  282
 344 2013-09-12 11:09:06.000  0.7   slave  312
 345 2013-09-12 11:26:17.000  1.0   slave  334
 346 2013-09-12 12:06:28.000  0.8   slave  312
 347 2013-09-12 12:25:07.000  1.5   slave  370
 348 2013-09-12 12:30:01.000  1.1   slave  252
 349 2013-09-12 12:40:19.000  0.6   slave  334
 350 2013-09-12 13:10:03.000  0.5   slave  500
 351 2013-09-12 13:25:19.000  1.2   slave  252
 352 2013-09-12 13:49:01.000  1.2   slave  370
 353 2013-09-12 13:52:21.000  1.2   slave  252
 354 2013-09-12 14:29:04.000  0.9   slave  252
 355 2013-09-12 14:31:18.000  0.8   slave  252
 356 2013-09-12 14:32:36.000  0.8   slave  252
 357 2013-09-12 15:28:27.000  1.6   slave  500
 358 2013-09-12 15:29:55.000  0.8   slave  252
 359 2013-09-12 15:42:17.000  0.8   slave  252
 360 2013-09-12 15:48:09.000  0.9   slave  252
 361 2013-09-12 15:50:40.000  0.8   slave  252
 362 2013-09-12 15:56:34.000  0.9   slave  370
 363 2013-09-12 17:09:44.000  1.2   slave  896
 364 2013-09-12 17:30:18.000  0.5   slave  313
 365 2013-09-12 18:24:10.000  1.6   slave  370
 366 2013-09-12 18:31:39.000  0.6   slave  370
 367 2013-09-12 18:38:46.000  1.3   slave  370
 368 2013-09-12 19:00:01.000  0.9   slave  370
 369 2013-09-12 19:00:10.000  0.8   slave  370
 370 2013-09-12 19:00:29.000  1.6  master  370
 371 2013-09-12 19:01:56.000  0.5   slave  370
 372 2013-09-12 19:02:13.000  1.1   slave  370
 373 2013-09-12 19:04:09.000  0.6   slave  370
 374 2013-09-12 19:05:33.000  0.6   slave  370
 375 2013-09-12 19:15:07.000  0.7   slave  252
 376 2013-09-12 19:15:23.000  0.8   slave  252
 377 2013-09-12 19:16:46.000  0.8   slave  370
 378 2013-09-12 19:19:15.000  0.6   slave  370
 379 2013-09-12 19:26:22.000  0.5   slave  370
 380 2013-09-12 19:27:35.000  0.5   slave  370
 381 2013-09-12 19:27:46.000  0.6   slave  370
 382 2013-09-12 19:28:15.000  0.5   slave  370
 383 2013-09-12 20:00:27.000  0.9   slave  896
 384 2013-09-12 20:02:40.000  0.7   slave  370
 385 2013-09-12 20:05:01.000  0.7   slave  370
 386 2013-09-12 20:06:35.000  0.8   slave  370
 387 2013-09-12 20:06:54.000  0.7   slave  370
 388 2013-09-12 20:07:08.000  1.0   slave  370
 389 2013-09-12 20:16:25.000  0.5   slave  500
 390 2013-09-12 20:41:14.000  0.3   slave  313
 391 2013-09-12 20:47:54.000  0.8   slave  312
 392 2013-09-12 20:51:36.000  0.8   slave  500
 393 2013-09-12 21:08:35.000  0.9   slave  370
 394 2013-09-12 21:08:44.000  0.7   slave  316
 395 2013-09-12 21:16:19.000  0.7   slave  370
 396 2013-09-12 21:17:31.000  0.9   slave  370
 397 2013-09-12 21:46:41.000  1.5   slave  629
 398 2013-09-12 21:48:56.000  0.4   slave  629
 399 2013-09-12 21:56:47.000  0.2   slave  720
 400 2013-09-12 21:58:45.000  0.8   slave  720
 401 2013-09-12 22:09:47.000  1.0   slave  334
 402 2013-09-12 22:12:05.000  0.3   slave  720
 403 2013-09-12 22:17:19.000  0.4   slave  629
 404 2013-09-12 22:19:57.000  0.1   slave 2507
 405 2013-09-12 22:33:58.000  0.4   slave  282
 406 2013-09-12 22:35:12.000  0.1   slave 2578
 407 2013-09-12 22:36:23.000  0.3   slave 2507
 408 2013-09-12 23:02:29.000  1.2   slave  896
 409 2013-09-12 23:03:49.000  0.9   slave  896
 410 2013-09-12 23:21:09.000  0.3   slave 2507
 411 2013-09-13 00:06:26.000  0.7   slave  896
 412 2013-09-13 00:25:18.000  0.7   slave  316
 413 2013-09-13 00:33:53.000  1.0   slave  370
 414 2013-09-13 00:49:45.000  0.3   slave  500
 415 2013-09-13 01:22:40.000  0.5   slave  500
 416 2013-09-13 01:33:53.000  0.1   slave 2578
 417 2013-09-13 01:38:29.000  0.2   slave 2524
 418 2013-09-13 01:43:24.000  0.6   slave  222
 419 2013-09-13 01:44:26.000  0.5   slave  222
 420 2013-09-13 01:46:13.000  1.0   slave  370
 421 2013-09-13 01:50:46.000  0.5   slave 2840
 422 2013-09-13 01:54:22.000  0.8   slave  370
 423 2013-09-13 01:57:09.000  1.4   slave  370
 424 2013-09-13 01:57:56.000  1.1   slave  500
 425 2013-09-13 01:58:09.000  0.9   slave  370
 426 2013-09-13 01:59:47.000  1.1   slave  370
 427 2013-09-13 02:00:52.000  0.8   slave  370
 428 2013-09-13 02:03:51.000  0.6   slave  252
 429 2013-09-13 02:06:36.000  0.7   slave  370
 430 2013-09-13 02:35:56.000  0.9   slave  370
 431 2013-09-13 02:36:01.000  0.8   slave  370
 432 2013-09-13 02:47:44.000  0.8   slave  452
 433 2013-09-13 02:48:34.000  0.8   slave  370
 434 2013-09-13 02:49:46.000  0.3   slave 2840
 435 2013-09-13 02:50:13.000  0.4   slave  370
 436 2013-09-13 02:56:43.000  1.0   slave  370
 437 2013-09-13 03:05:04.000  0.2   slave  452
 438 2013-09-13 03:53:14.000  0.9   slave  500
 439 2013-09-13 03:55:22.000  0.9   slave 3289
 440 2013-09-13 04:00:05.000  0.7   slave  452
 441 2013-09-13 04:19:33.000  0.9   slave  370
 442 2013-09-13 04:26:33.000  1.4   slave  370
 443 2013-09-13 04:38:05.000  1.0   slave  252
 444 2013-09-13 05:10:20.000  0.6   slave  452
 445 2013-09-13 05:17:52.000  0.4   slave  452
 446 2013-09-13 05:53:54.000  0.5   slave 3016
 447 2013-09-13 06:14:05.000  1.0   slave  252
 448 2013-09-13 06:17:31.000  0.8   slave  452
 449 2013-09-13 06:21:27.000  0.6   slave  452
 450 2013-09-13 06:28:51.000  1.6   slave  452
 451 2013-09-13 06:31:08.000  0.6   slave  452
 452 2013-09-13 06:35:51.000  2.6  master  452
 453 2013-09-13 06:38:19.000  1.1   slave  452
 454 2013-09-13 06:38:48.000  0.8   slave  452
 455 2013-09-13 06:38:56.000  0.8   slave 2840
 456 2013-09-13 06:39:21.000  0.6   slave  452
 457 2013-09-13 06:39:35.000  1.2   slave  222
 458 2013-09-13 06:42:50.000  0.4   slave  452
 459 2013-09-13 06:47:16.000  0.7   slave  720
 460 2013-09-13 07:08:55.000  0.7   slave  452
 461 2013-09-13 07:20:53.000  0.8   slave  500
 462 2013-09-13 07:33:55.000  0.8   slave 2840
 463 2013-09-13 07:57:09.000  0.7   slave  452
 464 2013-09-13 07:58:11.000  0.4   slave  452
 465 2013-09-13 08:08:40.000  1.1   slave  720
 466 2013-09-13 08:19:13.000  0.6   slave  810
 467 2013-09-13 08:55:55.000  0.7   slave 1402
 468 2013-09-13 09:06:03.000  0.6   slave  810
 469 2013-09-13 09:28:50.000  1.5   slave  810
 470 2013-09-13 09:38:19.000  0.8   slave  500
 471 2013-09-13 09:41:08.000  0.7   slave  810
 472 2013-09-13 09:41:44.000  0.5   slave  810
 473 2013-09-13 09:50:52.000  0.6   slave  500
 474 2013-09-13 10:00:17.000  0.8   slave  370
 475 2013-09-13 10:08:04.000  0.8   slave  252
 476 2013-09-13 10:51:25.000  1.1   slave  810
 477 2013-09-13 10:52:01.000  0.7   slave  810
 478 2013-09-13 10:59:54.000  0.7   slave  370
 479 2013-09-13 11:01:48.000  0.7   slave  370
 480 2013-09-13 11:05:51.000  0.6   slave  277
 481 2013-09-13 11:07:34.000  0.6   slave  370
 482 2013-09-13 11:54:10.000  1.0   slave  370
 483 2013-09-13 11:58:06.000  0.6   slave  229
 484 2013-09-13 11:58:58.000  0.7   slave  229
 485 2013-09-13 12:06:18.000  0.5   slave  810
 486 2013-09-13 12:32:56.000  0.2   slave  629
 487 2013-09-13 13:00:21.000  0.7   slave  291
 488 2013-09-13 13:06:49.000  0.6   slave  500
 489 2013-09-13 13:09:03.000  0.8   slave  500
 490 2013-09-13 13:12:26.000  0.7   slave  252
 491 2013-09-13 13:13:25.000  1.3   slave  370
 492 2013-09-13 13:16:05.000  1.2   slave  252
 493 2013-09-13 13:17:51.000  0.7   slave  252
 494 2013-09-13 13:24:25.000  0.9   slave  252
 495 2013-09-13 13:27:54.000  0.5   slave  624
 496 2013-09-13 13:48:34.000  0.6   slave  810
 497 2013-09-13 14:20:03.000  1.5   slave  370
 498 2013-09-13 14:48:42.000  0.9   slave  261
 499 2013-09-13 14:54:15.000  0.5   slave   67
 500 2013-09-13 14:54:59.000  1.7  master  500
 501 2013-09-13 14:57:42.000  1.5   slave  252
 502 2013-09-13 14:58:22.000  0.7   slave  624
 503 2013-09-13 15:00:24.000  1.7   slave  500
 504 2013-09-13 15:11:14.000  0.7   slave  252
 505 2013-09-13 15:32:02.000  0.9   slave  222
 506 2013-09-13 16:05:02.000  1.1   slave  896
 507 2013-09-13 16:06:53.000  0.8   slave  252
 508 2013-09-13 16:20:13.000  0.8   slave  370
 509 2013-09-13 16:33:17.000  0.7   slave  370
 510 2013-09-13 16:44:21.000  0.8   slave  252
 511 2013-09-13 17:36:18.000  0.2   slave 2840
 512 2013-09-13 17:39:24.000  0.5   slave  529
 513 2013-09-13 17:51:43.000  0.2   slave  629
 514 2013-09-13 17:57:21.000  1.3   slave  370
 515 2013-09-13 17:58:48.000  0.7   slave  370
 516 2013-09-13 18:05:32.000  0.8   slave  370
 517 2013-09-13 18:12:42.000  0.5   slave  529
 518 2013-09-13 18:14:00.000  0.6   slave  370
 519 2013-09-13 18:15:00.000  0.8   slave  529
 520 2013-09-13 18:36:04.000  1.7   slave  529
 521 2013-09-13 18:39:47.000  0.9   slave  810
 522 2013-09-13 18:41:02.000  1.1   slave  529
 523 2013-09-13 18:41:35.000  1.2   slave  529
 524 2013-09-13 18:46:54.000  0.6   slave  529
 525 2013-09-13 18:47:15.000  0.4   slave  529
 526 2013-09-13 18:49:33.000  0.5   slave  529
 527 2013-09-13 18:56:26.000  1.3   slave  529
 528 2013-09-13 19:02:27.000  0.9   slave  529
 529 2013-09-13 19:03:49.000  1.7  master  529
 530 2013-09-13 19:07:38.000  0.3   slave  529
 531 2013-09-13 19:09:25.000  0.3   slave  529
 532 2013-09-13 19:12:34.000  1.2   slave   76
 533 2013-09-13 19:30:02.000  0.7   slave  529
 534 2013-09-13 19:41:38.000  0.4   slave  529
 535 2013-09-13 19:52:50.000  0.4   slave  529
 536 2013-09-13 20:14:07.000  0.3   slave  529
 537 2013-09-13 20:14:45.000  0.4   slave  529
 538 2013-09-13 20:43:30.000  1.0   slave  896
 539 2013-09-13 21:13:41.000  0.4   slave  529
 540 2013-09-13 21:19:45.000  0.6   slave  452
 541 2013-09-13 21:23:20.000  1.1   slave  896
 542 2013-09-13 21:24:57.000  0.6   slave  529
 543 2013-09-13 21:25:36.000  0.5   slave  660
 544 2013-09-13 21:27:49.000  0.5   slave  529
 545 2013-09-13 21:28:34.000  0.2   slave  660
 546 2013-09-13 21:30:24.000  0.7   slave  660
 547 2013-09-13 21:33:04.000  0.9   slave  660
 548 2013-09-13 21:38:40.000  0.7   slave  529
 549 2013-09-13 21:38:56.000  1.2   slave  529
 550 2013-09-13 21:39:37.000  0.6   slave  660
 551 2013-09-13 21:53:05.000  0.8   slave  252
 552 2013-09-13 21:54:21.000  0.6   slave  896
 553 2013-09-13 21:56:36.000  0.2   slave  660
 554 2013-09-13 22:05:06.000  1.0   slave  529
 555 2013-09-13 22:08:02.000  1.1   slave  896
 556 2013-09-13 22:15:05.000  0.5   slave  896
 557 2013-09-13 22:17:27.000  0.7   slave  896
 558 2013-09-13 22:17:47.000  0.9   slave  896
 559 2013-09-13 22:20:46.000  0.6   slave  896
 560 2013-09-13 22:31:29.000  0.5   slave  660
 561 2013-09-13 22:37:50.000  0.5   slave  529
 562 2013-09-13 22:41:38.000  0.9   slave  529
 563 2013-09-13 22:44:31.000  0.9   slave  529
 564 2013-09-13 22:44:42.000  0.9   slave  529
 565 2013-09-13 22:51:34.000  0.6   slave  529
 566 2013-09-13 22:52:07.000  0.2   slave  529
 567 2013-09-13 23:02:24.000  0.3   slave  529
 568 2013-09-13 23:03:11.000  0.4   slave  529
 569 2013-09-13 23:18:20.000  0.4   slave  529
 570 2013-09-13 23:21:08.000  0.5   slave  529
 571 2013-09-13 23:24:03.000  0.3   slave  529
 572 2013-09-13 23:31:09.000  0.8   slave  529
 573 2013-09-13 23:32:06.000  0.4   slave  529
 574 2013-09-13 23:36:32.000  0.5   slave  529
 575 2013-09-13 23:36:41.000  0.6   slave  529
 576 2013-09-13 23:37:26.000  0.7   slave  529
 577 2013-09-13 23:38:37.000  0.5   slave  529
 578 2013-09-13 23:41:40.000  0.3   slave  529
 579 2013-09-13 23:49:16.000  0.3   slave  660
 580 2013-09-13 23:52:31.000  0.4   slave  529
 581 2013-09-14 00:06:13.000  1.3   slave  529
 582 2013-09-14 00:08:45.000  0.8   slave  529
 583 2013-09-14 00:11:10.000  1.2   slave  529
 584 2013-09-14 00:12:32.000  0.8   slave  529
 585 2013-09-14 00:28:28.000  0.3   slave  629
 586 2013-09-14 00:43:12.000  0.1   slave  629
 587 2013-09-14 00:49:18.000  0.4   slave  529
 588 2013-09-14 01:05:14.000  0.2   slave  452
 589 2013-09-14 01:19:06.000  0.7   slave  529
 590 2013-09-14 01:40:54.000  0.6   slave  529
 591 2013-09-14 01:48:48.000  0.1   slave  629
 592 2013-09-14 02:28:33.000  0.3   slave  313
 593 2013-09-14 02:29:37.000  0.1   slave  131
 594 2013-09-14 02:42:09.000  0.2   slave 2840
 595 2013-09-14 02:46:52.000  0.2   slave  529
 596 2013-09-14 02:48:41.000  0.2   slave  282
 597 2013-09-14 02:50:22.000  1.6   slave 2840
 598 2013-09-14 03:14:49.000  0.1   slave  624
 599 2013-09-14 03:18:49.000  0.1   slave  629
 600 2013-09-14 03:25:23.000  0.2   slave  629
 601 2013-09-14 03:26:59.000  0.3   slave  529
 602 2013-09-14 03:42:29.000  0.0   slave  629
 603 2013-09-14 03:48:00.000  0.2   slave  634
 604 2013-09-14 03:55:52.000  0.2   slave 2840
 605 2013-09-14 04:07:21.000  0.4   slave  634
 606 2013-09-14 04:35:39.000  0.4   slave  334
 607 2013-09-14 04:42:02.000  0.2   slave  318
 608 2013-09-14 04:58:47.000  0.1   slave  629
 609 2013-09-14 04:59:02.000  0.3   slave  629
 610 2013-09-14 04:59:12.000  0.3   slave  629
 611 2013-09-14 05:06:25.000  0.1   slave  634
 612 2013-09-14 05:09:43.000  1.2   slave  313
 613 2013-09-14 05:10:23.000  0.8   slave  334
 614 2013-09-14 05:22:26.000  0.2   slave  629
 615 2013-09-14 05:55:18.000  0.3   slave  629
 616 2013-09-14 07:22:00.000  0.2   slave  634
 617 2013-09-14 07:23:38.000  0.1   slave  624
 618 2013-09-14 07:27:44.000  0.7   slave 1470
 619 2013-09-14 07:28:31.000  0.7   slave  634
 620 2013-09-14 08:47:17.000  0.7   slave  624
 621 2013-09-14 09:08:43.000  0.6   slave  629
 622 2013-09-14 10:16:51.000  0.8   slave  629
 623 2013-09-14 10:32:22.000  0.6   slave  629
 624 2013-09-14 10:32:45.000  2.0  master  624
 625 2013-09-14 10:43:03.000  0.3   slave  629
 626 2013-09-14 10:49:00.000  0.2   slave  629
 627 2013-09-14 11:05:49.000  0.3   slave  629
 628 2013-09-14 11:14:01.000  0.6   slave  313
 629 2013-09-14 11:15:22.000  1.5  master  629
 630 2013-09-14 11:24:55.000  0.5   slave  629
 631 2013-09-14 11:26:20.000  0.9   slave  634
 632 2013-09-14 11:28:04.000  0.4   slave  629
 633 2013-09-14 11:33:06.000  0.2   slave  629
 634 2013-09-14 11:40:37.000  1.9  master  634
 635 2013-09-14 12:09:32.000  0.6   slave   76
 636 2013-09-14 12:11:50.000  0.6   slave  629
 637 2013-09-14 12:14:53.000  0.7   slave   76
 638 2013-09-14 12:24:33.000  0.3   slave  629
 639 2013-09-14 12:26:41.000  0.7   slave   76
 640 2013-09-14 15:38:14.000  0.6   slave  370
 641 2013-09-14 15:44:19.000  0.6   slave  370
 642 2013-09-14 15:45:26.000  0.7   slave  370
 643 2013-09-14 15:46:40.000  1.6   slave  370
 644 2013-09-14 15:51:44.000  0.9   slave  370
 645 2013-09-14 15:58:10.000  1.1   slave  370
 646 2013-09-14 16:02:03.000  0.6   slave  370
 647 2013-09-14 16:03:53.000  0.7   slave  370
 648 2013-09-14 16:11:49.000  0.7   slave  370
 649 2013-09-14 16:40:03.000  0.9   slave  660
 650 2013-09-14 16:40:58.000  0.4   slave  660
 651 2013-09-14 16:47:51.000  0.6   slave  529
 652 2013-09-14 17:02:19.000  0.7   slave  629
 653 2013-09-14 17:16:36.000  0.6   slave  660
 654 2013-09-14 17:51:46.000  0.8   slave 1470
 655 2013-09-14 18:01:32.000  1.6   slave 1470
 656 2013-09-14 18:12:10.000  1.0   slave  370
 657 2013-09-14 19:12:27.000  0.5   slave  660
 658 2013-09-14 19:16:35.000  0.3   slave  660
 659 2013-09-14 19:19:02.000  0.3   slave  660
 660 2013-09-14 19:23:17.000  1.8  master  660
 661 2013-09-14 19:30:46.000  1.1   slave  660
 662 2013-09-14 19:34:30.000  0.8   slave  370
 663 2013-09-14 19:36:06.000  0.6   slave  660
 664 2013-09-14 19:50:12.000  0.7   slave  529
 665 2013-09-14 20:03:26.000  0.5   slave  529
 666 2013-09-14 22:21:50.000  0.6   slave  370
 667 2013-09-14 23:34:34.000  1.6  master  667
 668 2013-09-15 00:02:42.000  0.4   slave  660
 669 2013-09-15 00:44:06.000  1.5   slave 2344
 670 2013-09-15 00:44:55.000  0.6   slave 1457
 671 2013-09-15 00:50:33.000  0.5   slave 1457
 672 2013-09-15 01:14:45.000  1.0   slave  529
 673 2013-09-15 01:24:49.000  0.3   slave  667
 674 2013-09-15 01:40:15.000  0.4   slave  312
 675 2013-09-15 01:54:02.000  0.6   slave  629
 676 2013-09-15 01:54:50.000  0.2   slave  629
 677 2013-09-15 03:04:20.000  0.3   slave 1050
 678 2013-09-15 03:30:19.000  0.6   slave  235
 679 2013-09-15 03:54:14.000  1.3   slave  629
 680 2013-09-15 04:41:14.000  0.5   slave 1050
 681 2013-09-15 06:20:10.000  0.2   slave  966
 682 2013-09-15 06:38:46.000  0.3   slave  629
 683 2013-09-15 06:40:26.000  0.7   slave 1392
 684 2013-09-15 06:46:46.000  0.6   slave  773
 685 2013-09-15 07:01:58.000  0.5   slave  529
 686 2013-09-15 08:28:01.000  0.3   slave  261
 687 2013-09-15 09:35:26.000  0.6   slave 1050
 688 2013-09-15 10:55:25.000  0.4   slave 3289
 689 2013-09-15 10:58:59.000  0.4   slave  949
 690 2013-09-15 11:01:38.000  0.7   slave 1050
 691 2013-09-15 11:15:44.000  1.2   slave  720
 692 2013-09-15 11:18:56.000  0.2   slave  720
 693 2013-09-15 11:19:08.000  0.5   slave  720
 694 2013-09-15 11:44:49.000  0.6   slave  720
 695 2013-09-15 11:49:22.000  0.1   slave  720
 696 2013-09-15 11:50:50.000  0.1   slave  720
 697 2013-09-15 11:56:34.000  0.5   slave  714
 698 2013-09-15 11:57:15.000  0.2   slave  720
 699 2013-09-15 12:05:21.000  0.4   slave  720
 700 2013-09-15 12:05:31.000  0.4   slave  720
 701 2013-09-15 12:07:03.000  0.5   slave  714
 702 2013-09-15 12:09:41.000  0.2   slave  720
 703 2013-09-15 12:12:01.000  0.3   slave  720
 704 2013-09-15 12:18:22.000  0.7   slave  720
 705 2013-09-15 12:25:06.000  0.2   slave  720
 706 2013-09-15 12:26:55.000  1.0   slave  714
 707 2013-09-15 12:29:08.000  0.3   slave  714
 708 2013-09-15 12:29:49.000  0.3   slave  720
 709 2013-09-15 12:30:18.000  0.7   slave  720
 710 2013-09-15 12:30:29.000  0.7   slave  720
 711 2013-09-15 12:30:56.000  0.3   slave  720
 712 2013-09-15 12:31:40.000  0.5   slave  714
 713 2013-09-15 12:32:22.000  0.6   slave  714
 714 2013-09-15 12:33:35.000  1.9  master  714
 715 2013-09-15 12:35:12.000  0.8   slave 2818
 716 2013-09-15 12:36:33.000  1.2   slave  720
 717 2013-09-15 12:38:27.000  0.9   slave  720
 718 2013-09-15 12:38:58.000  0.8   slave 3104
 719 2013-09-15 12:40:07.000  0.6   slave 3104
 720 2013-09-15 12:41:20.000  1.8  master  720
 721 2013-09-15 12:42:29.000  0.9   slave 2818
 722 2013-09-15 12:44:48.000  0.6   slave 2818
 723 2013-09-15 12:47:19.000  1.1   slave  714
 724 2013-09-15 12:51:59.000  0.8   slave  714
 725 2013-09-15 12:52:29.000  1.4   slave 3104
 726 2013-09-15 12:55:02.000  1.0   slave 3104
 727 2013-09-15 12:57:38.000  1.8   slave 2544
 728 2013-09-15 13:00:45.000  0.6   slave  720
 729 2013-09-15 13:05:38.000  0.7   slave  966
 730 2013-09-15 13:12:06.000  0.4   slave 1977
 731 2013-09-15 13:21:40.000  0.5   slave  313
 732 2013-09-15 13:29:05.000  1.4   slave  660
 733 2013-09-15 13:29:45.000  0.9   slave 3104
 734 2013-09-15 13:30:02.000  1.0   slave 2544
 735 2013-09-15 13:32:23.000  1.1   slave  773
 736 2013-09-15 13:39:53.000  0.5   slave  720
 737 2013-09-15 13:45:43.000  0.5   slave 1050
 738 2013-09-15 14:13:18.000  0.2   slave  923
 739 2013-09-15 14:25:28.000  0.1   slave  926
 740 2013-09-15 15:12:30.000  0.4   slave  720
 741 2013-09-15 15:34:18.000  0.6   slave 2818
 742 2013-09-15 17:00:22.000  1.5   slave  773
 743 2013-09-15 17:15:56.000  1.3   slave  773
 744 2013-09-15 17:21:27.000  1.0   slave  773
 745 2013-09-15 17:30:23.000  0.6   slave  773
 746 2013-09-15 17:49:28.000  0.5   slave  773
 747 2013-09-15 17:50:54.000  0.7   slave  773
 748 2013-09-15 17:53:18.000  0.8   slave  773
 749 2013-09-15 18:58:23.000  0.5   slave  773
 750 2013-09-15 19:21:37.000  0.5   slave  773
 751 2013-09-15 19:36:00.000  0.6   slave  773
 752 2013-09-15 19:37:00.000  1.0   slave  773
 753 2013-09-15 19:37:32.000  0.4   slave  773
 754 2013-09-15 19:37:55.000  1.1   slave  773
 755 2013-09-15 19:38:01.000  1.3   slave  773
 756 2013-09-15 19:38:29.000  0.8   slave  773
 757 2013-09-15 19:39:15.000  0.8   slave  773
 758 2013-09-15 19:40:25.000  0.3   slave  773
 759 2013-09-15 19:44:01.000  0.3   slave  773
 760 2013-09-15 19:44:31.000  0.4   slave  452
 761 2013-09-15 19:48:13.000  0.4   slave  773
 762 2013-09-15 19:54:17.000  1.3   slave  773
 763 2013-09-15 20:04:16.000  0.8   slave  773
 764 2013-09-15 20:05:54.000  0.4   slave  773
 765 2013-09-15 20:22:38.000  0.6   slave  370
 766 2013-09-15 20:35:21.000  0.6   slave 2524
 767 2013-09-15 20:42:00.000  1.1   slave  773
 768 2013-09-15 20:42:44.000  0.7   slave  773
 769 2013-09-15 20:43:26.000  1.5   slave  773
 770 2013-09-15 20:47:09.000  0.5   slave  773
 771 2013-09-15 20:48:24.000  1.1   slave  235
 772 2013-09-15 20:51:21.000  1.1   slave  773
 773 2013-09-15 20:54:44.000  1.9  master  773
 774 2013-09-15 20:56:21.000  0.3   slave  773
 775 2013-09-15 21:02:42.000  1.3   slave  773
 776 2013-09-15 21:06:44.000  0.2   slave  773
 777 2013-09-15 21:29:10.000  0.5   slave  660
 778 2013-09-15 21:36:07.000  0.1   slave  926
 779 2013-09-15 21:37:48.000  0.0   slave 2044
 780 2013-09-15 21:48:41.000  0.5   slave 2044
 781 2013-09-15 22:00:24.000  0.3   slave 1050
 782 2013-09-15 22:04:06.000  0.1   slave 1977
 783 2013-09-15 22:31:36.000  0.4   slave 1977
 784 2013-09-15 22:34:43.000  0.2   slave 1977
 785 2013-09-15 22:35:19.000  1.0   slave 1977
 786 2013-09-15 22:42:10.000  0.7   slave 1977
 787 2013-09-15 22:42:59.000  0.3   slave 1977
 788 2013-09-15 23:18:44.000  0.2   slave 1050
 789 2013-09-15 23:41:20.000  1.4   slave  773
 790 2013-09-16 00:08:08.000  0.3   slave 1050
 791 2013-09-16 00:10:42.000  0.1   slave 1977
 792 2013-09-16 00:19:02.000  0.3   slave 1050
 793 2013-09-16 00:50:30.000  0.8   slave  773
 794 2013-09-16 00:55:13.000  0.9   slave  720
 795 2013-09-16 03:23:23.000  1.1   slave  222
 796 2013-09-16 06:47:23.000  0.8   slave  810
 797 2013-09-16 06:56:08.000  0.8   slave  810
 798 2013-09-16 07:06:52.000  1.1   slave  810
 799 2013-09-16 07:08:55.000  0.6   slave  810
 800 2013-09-16 07:24:41.000  1.0   slave  810
 801 2013-09-16 07:27:59.000  0.4   slave 2044
 802 2013-09-16 07:46:24.000  0.6   slave  810
 803 2013-09-16 07:50:15.000  0.5   slave  810
 804 2013-09-16 07:51:30.000  0.6   slave  810
 805 2013-09-16 08:29:18.000  0.5   slave  235
 806 2013-09-16 08:38:20.000  1.4   slave  810
 807 2013-09-16 08:40:07.000  0.9   slave  810
 808 2013-09-16 08:49:03.000  1.4   slave  810
 809 2013-09-16 08:55:21.000  0.7   slave  810
 810 2013-09-16 08:58:09.000  1.5  master  810
 811 2013-09-16 09:00:47.000  0.6   slave  810
 812 2013-09-16 09:02:35.000  0.8   slave  810
 813 2013-09-16 09:19:19.000  1.1   slave  810
 814 2013-09-16 09:22:49.000  0.9   slave  810
 815 2013-09-16 09:31:40.000  0.2   slave 1380
 816 2013-09-16 09:39:10.000  0.1   slave 1380
 817 2013-09-16 09:44:59.000  0.9   slave  923
 818 2013-09-16 09:45:21.000  0.9   slave 1380
 819 2013-09-16 09:48:08.000  0.5   slave 1380
 820 2013-09-16 09:50:01.000  0.6   slave 1380
 821 2013-09-16 09:51:09.000  0.6   slave  810
 822 2013-09-16 09:52:03.000  0.7   slave  810
 823 2013-09-16 09:55:14.000  0.8   slave  810
 824 2013-09-16 09:56:49.000  1.4   slave  923
 825 2013-09-16 09:58:14.000  0.3   slave 1390
 826 2013-09-16 10:03:07.000  0.7   slave  923
 827 2013-09-16 10:05:13.000  0.6   slave 2044
 828 2013-09-16 10:09:59.000  0.5   slave 2044
 829 2013-09-16 10:10:20.000  0.7   slave  810
 830 2013-09-16 10:10:34.000  1.2   slave  810
 831 2013-09-16 10:18:54.000  0.2   slave 1380
 832 2013-09-16 10:21:53.000  0.5   slave 1050
 833 2013-09-16 10:39:06.000  1.4   slave  810
 834 2013-09-16 10:44:59.000  0.6   slave  810
 835 2013-09-16 10:46:42.000  0.7   slave  810
 836 2013-09-16 11:00:08.000  1.4   slave 1470
 837 2013-09-16 11:03:37.000  0.6   slave  810
 838 2013-09-16 11:14:19.000  1.1   slave  923
 839 2013-09-16 11:17:54.000  1.2   slave  923
 840 2013-09-16 11:18:23.000  1.7   slave  926
 841 2013-09-16 11:19:36.000  1.1   slave 1380
 842 2013-09-16 11:22:42.000  0.4   slave 1050
 843 2013-09-16 11:23:55.000  0.6   slave 1050
 844 2013-09-16 11:24:25.000  1.4   slave  810
 845 2013-09-16 11:25:45.000  0.6   slave  810
 846 2013-09-16 11:27:56.000  0.5   slave  923
 847 2013-09-16 11:30:43.000  0.2   slave 1050
 848 2013-09-16 11:42:13.000  1.0   slave  926
 849 2013-09-16 11:45:15.000  0.9   slave 1380
 850 2013-09-16 11:46:37.000  0.4   slave  949
 851 2013-09-16 11:48:52.000  0.2   slave  926
 852 2013-09-16 12:01:19.000  1.1   slave  810
 853 2013-09-16 12:03:38.000  0.6   slave  810
 854 2013-09-16 12:04:08.000  0.9   slave  810
 855 2013-09-16 12:04:27.000  0.6   slave  810
 856 2013-09-16 12:09:06.000  1.3   slave  810
 857 2013-09-16 12:10:20.000  0.6   slave  810
 858 2013-09-16 12:13:05.000  0.9   slave  810
 859 2013-09-16 12:13:15.000  0.9   slave  810
 860 2013-09-16 12:14:15.000  0.2   slave 2044
 861 2013-09-16 12:28:29.000  1.3   slave  810
 862 2013-09-16 12:40:12.000  0.8   slave  810
 863 2013-09-16 12:43:57.000  0.2   slave 1380
 864 2013-09-16 13:06:11.000  0.8   slave 2818
 865 2013-09-16 14:16:59.000  0.3   slave 2044
 866 2013-09-16 14:24:32.000  0.4   slave 1380
 867 2013-09-16 15:12:03.000  1.1   slave 3289
 868 2013-09-16 16:43:18.000  0.7   slave 1380
 869 2013-09-16 17:43:38.000  0.4   slave 2044
 870 2013-09-16 17:56:52.000  0.4   slave  923
 871 2013-09-16 20:00:24.000  0.4   slave  966
 872 2013-09-17 00:20:30.000  0.4   slave  714
 873 2013-09-17 01:10:34.000  1.1   slave 2044
 874 2013-09-17 01:29:05.000  0.5   slave 1050
 875 2013-09-17 01:48:27.000  0.1   slave 2457
 876 2013-09-17 01:56:53.000  0.4   slave 1392
 877 2013-09-17 02:33:32.000  0.7   slave  923
 878 2013-09-17 02:35:18.000  1.4   slave  923
 879 2013-09-17 02:36:55.000  1.3   slave 1380
 880 2013-09-17 02:37:26.000  0.5   slave 1380
 881 2013-09-17 02:37:51.000  1.2   slave  923
 882 2013-09-17 03:25:55.000  0.5   slave 1050
 883 2013-09-17 03:34:45.000  0.5   slave 1050
 884 2013-09-17 03:59:19.000  1.7   slave 1380
 885 2013-09-17 04:30:46.000  0.4   slave 1380
 886 2013-09-17 04:33:18.000  0.6   slave 1977
 887 2013-09-17 04:37:34.000  0.8   slave 1050
 888 2013-09-17 04:49:44.000  0.5   slave  926
 889 2013-09-17 05:10:37.000  0.3   slave 1380
 890 2013-09-17 06:19:21.000  0.2   slave 1380
 891 2013-09-17 07:10:35.000  0.6   slave  949
 892 2013-09-17 07:49:14.000  0.3   slave  926
 893 2013-09-17 08:01:41.000  0.7   slave 3016
 894 2013-09-17 08:10:07.000  0.2   slave 2044
 895 2013-09-17 09:36:12.000  0.6   slave  926
 896 2013-09-17 11:09:39.000  2.0  master  896
 897 2013-09-17 11:15:26.000  0.8   slave  896
 898 2013-09-17 13:30:25.000  1.1   slave  896
 899 2013-09-17 13:38:28.000  0.8   slave  896
 900 2013-09-17 13:55:03.000  1.7  master  900
 901 2013-09-17 13:55:56.000  0.8   slave 1977
 902 2013-09-17 14:04:34.000  0.7   slave  773
 903 2013-09-17 14:04:59.000  1.8   slave  773
 904 2013-09-17 14:08:47.000  0.7   slave  773
 905 2013-09-17 14:17:37.000  0.7   slave 1977
 906 2013-09-17 14:39:55.000  1.0   slave  896
 907 2013-09-17 14:52:46.000  1.6   slave  773
 908 2013-09-17 15:43:45.000  0.6   slave  624
 909 2013-09-17 15:44:58.000  0.6   slave  773
 910 2013-09-17 16:03:39.000  0.4   slave 1050
 911 2013-09-17 16:08:47.000  0.7   slave  773
 912 2013-09-17 16:32:33.000  0.3   slave  984
 913 2013-09-17 19:16:23.000  0.6   slave  984
 914 2013-09-17 20:53:34.000  0.5   slave  452
 915 2013-09-17 20:56:53.000  1.5   slave 3104
 916 2013-09-17 21:13:31.000  0.3   slave  984
 917 2013-09-17 21:18:50.000  0.6   slave 2544
 918 2013-09-17 21:19:11.000  0.6   slave 2544
 919 2013-09-17 22:00:58.000  1.2   slave 2544
 920 2013-09-17 22:50:15.000  0.6   slave  773
 921 2013-09-17 22:59:00.000  0.6   slave  773
 922 2013-09-18 00:00:25.000  0.8   slave  229
 923 2013-09-18 00:06:04.000  1.8  master  923
 924 2013-09-18 00:14:12.000  0.9   slave  966
 925 2013-09-18 00:18:25.000  1.4   slave  926
 926 2013-09-18 00:19:07.000  2.5  master  926
 927 2013-09-18 00:19:43.000  1.5   slave 1380
 928 2013-09-18 00:21:09.000  0.5   slave 1050
 929 2013-09-18 00:21:55.000  0.9   slave 1050
 930 2013-09-18 00:22:05.000  0.7   slave 1380
 931 2013-09-18 00:24:14.000  0.6   slave  229
 932 2013-09-18 00:27:02.000  0.7   slave 2044
 933 2013-09-18 00:32:37.000  0.7   slave 1050
 934 2013-09-18 00:34:29.000  0.6   slave 1050
 935 2013-09-18 00:37:48.000  0.1   slave 1380
 936 2013-09-18 00:38:00.000  0.6   slave 1050
 937 2013-09-18 00:38:23.000  0.3   slave 1050
 938 2013-09-18 00:39:50.000 -0.1   slave 2044
 939 2013-09-18 00:40:14.000  0.7   slave 1818
 940 2013-09-18 01:01:58.000  0.3   slave 1050
 941 2013-09-18 01:13:39.000  0.3   slave  926
 942 2013-09-18 01:15:07.000  0.3   slave  949
 943 2013-09-18 01:16:28.000  0.5   slave 1818
 944 2013-09-18 01:24:12.000  0.5   slave 1392
 945 2013-09-18 01:29:59.000  0.4   slave 1050
 946 2013-09-18 01:36:56.000  0.6   slave 2044
 947 2013-09-18 01:38:54.000  0.2   slave  949
 948 2013-09-18 01:45:06.000  0.7   slave 1392
 949 2013-09-18 01:47:22.000  1.6  master  949
 950 2013-09-18 01:49:12.000  0.5   slave  949
 951 2013-09-18 01:49:20.000  0.6   slave 1050
 952 2013-09-18 01:51:42.000  1.0   slave  949
 953 2013-09-18 01:52:42.000  0.4   slave 1380
 954 2013-09-18 01:57:27.000  0.2   slave 1392
 955 2013-09-18 02:00:34.000  0.2   slave 1392
 956 2013-09-18 02:04:58.000  0.6   slave 1050
 957 2013-09-18 02:06:41.000  0.3   slave 2044
 958 2013-09-18 02:18:50.000  0.3   slave  949
 959 2013-09-18 02:20:30.000  0.4   slave 1818
 960 2013-09-18 03:06:51.000  0.4   slave 2459
 961 2013-09-18 03:56:08.000  0.2   slave  949
 962 2013-09-18 04:15:27.000  0.5   slave  949
 963 2013-09-18 04:33:58.000  1.0   slave  984
 964 2013-09-18 04:36:01.000  0.5   slave 2370
 965 2013-09-18 04:43:57.000  0.2   slave 1033
 966 2013-09-18 04:47:37.000  1.7  master  966
 967 2013-09-18 04:51:22.000  0.3   slave 1033
 968 2013-09-18 04:54:17.000  0.4   slave 1339
 969 2013-09-18 04:54:37.000  0.3   slave 1339
 970 2013-09-18 05:07:08.000  0.3   slave  926
 971 2013-09-18 05:55:56.000  0.4   slave 1033
 972 2013-09-18 05:59:30.000  0.3   slave 1050
 973 2013-09-18 05:59:37.000  0.3   slave 1050
 974 2013-09-18 06:24:07.000  0.5   slave  984
 975 2013-09-18 06:41:51.000  1.3   slave 1392
 976 2013-09-18 06:44:19.000  0.3   slave 1033
 977 2013-09-18 06:55:51.000  0.4   slave 2044
 978 2013-09-18 07:07:43.000  0.6   slave 1818
 979 2013-09-18 07:34:58.000  1.0   slave 2044
 980 2013-09-18 12:46:17.000  0.4   slave 1033
 981 2013-09-18 12:47:11.000  0.3   slave 2370
 982 2013-09-18 13:09:11.000  0.4   slave  984
 983 2013-09-18 13:36:29.000  1.1   slave 1818
 984 2013-09-18 13:49:48.000  2.0  master  984
 985 2013-09-18 13:50:43.000  0.5   slave  984
 986 2013-09-18 13:52:05.000  0.6   slave 2432
 987 2013-09-18 13:53:36.000  1.1   slave  984
 988 2013-09-18 14:06:19.000  0.3   slave 1033
 989 2013-09-18 14:06:58.000  0.5   slave  984
 990 2013-09-18 14:09:58.000  0.5   slave 1050
 991 2013-09-18 14:11:35.000  0.5   slave 1380
 992 2013-09-18 14:14:48.000  0.8   slave 2733
 993 2013-09-18 14:25:33.000  0.9   slave 1050
 994 2013-09-18 14:25:45.000  0.8   slave 1050
 995 2013-09-18 14:27:32.000  0.5   slave 1050
 996 2013-09-18 14:28:46.000  0.8   slave  900
 997 2013-09-18 14:40:54.000  0.7   slave 1392
 998 2013-09-18 14:41:00.000  0.6   slave 2044
 999 2013-09-18 14:50:32.000  1.3   slave  949
1000 2013-09-18 14:58:22.000  0.5   slave 1050
1001 2013-09-18 14:59:32.000  0.7   slave 1050
1002 2013-09-18 15:08:44.000  0.8   slave 1050
1003 2013-09-18 15:26:47.000  0.7   slave  229
1004 2013-09-18 16:43:22.000  0.4   slave 1380
1005 2013-09-18 16:46:13.000  1.4   slave 1380
1006 2013-09-18 16:47:06.000  0.3   slave 1380
1007 2013-09-18 16:51:22.000  0.5   slave 2044
1008 2013-09-18 16:51:41.000  0.4   slave 1818
1009 2013-09-18 17:20:52.000  1.4   slave 2044
1010 2013-09-18 17:21:29.000  0.4   slave 2044
1011 2013-09-18 18:01:18.000  0.2   slave 2242
1012 2013-09-18 18:02:45.000  0.4   slave 1392
1013 2013-09-18 18:11:22.000  0.3   slave 2242
1014 2013-09-18 18:23:32.000  0.3   slave 2242
1015 2013-09-18 18:24:36.000  0.5   slave 2242
1016 2013-09-18 18:25:39.000  0.4   slave 2242
1017 2013-09-18 18:28:12.000  0.7   slave 2242
1018 2013-09-18 18:35:22.000  0.5   slave 2242
1019 2013-09-18 18:55:27.000  0.5   slave 2242
1020 2013-09-18 19:07:00.000  0.4   slave 2524
1021 2013-09-18 19:07:52.000  0.8   slave 2733
1022 2013-09-18 19:17:39.000  0.6   slave 2242
1023 2013-09-18 19:19:06.000  0.1   slave 2044
1024 2013-09-18 19:24:04.000  1.1   slave 2242
1025 2013-09-18 19:28:49.000  0.5   slave 2242
1026 2013-09-18 19:52:07.000  0.6   slave 2242
1027 2013-09-18 20:06:48.000  0.4   slave 2242
1028 2013-09-18 20:10:51.000  0.5   slave 2879
1029 2013-09-18 20:20:39.000  0.4   slave 2524
1030 2013-09-18 20:28:03.000  0.4   slave 2242
1031 2013-09-18 20:40:33.000  0.5   slave 2242
1032 2013-09-18 20:58:56.000  0.2   slave 1033
1033 2013-09-18 21:05:02.000  1.8  master 1033
1034 2013-09-18 21:06:05.000  0.7   slave 2242
1035 2013-09-18 21:07:28.000  0.7   slave 1050
1036 2013-09-18 21:08:22.000  0.7   slave 1033
1037 2013-09-18 21:13:54.000  0.3   slave 1818
1038 2013-09-18 21:16:24.000  0.5   slave 1380
1039 2013-09-18 21:22:04.000  0.5   slave 2370
1040 2013-09-18 21:30:16.000  0.5   slave 1380
1041 2013-09-18 21:35:26.000  0.3   slave 1050
1042 2013-09-18 21:43:23.000  0.4   slave 1050
1043 2013-09-18 21:44:26.000  0.4   slave 1050
1044 2013-09-18 21:44:41.000  1.5   slave 1050
1045 2013-09-18 21:53:17.000  0.3   slave 1050
1046 2013-09-18 21:53:38.000  0.9   slave 1050
1047 2013-09-18 21:54:58.000  0.4   slave 1050
1048 2013-09-18 21:55:19.000  0.5   slave  984
1049 2013-09-18 21:55:52.000  0.4   slave 1050
1050 2013-09-18 21:56:56.000  1.6  master 1050
1051 2013-09-18 21:57:26.000  1.3   slave 1050
1052 2013-09-18 21:57:48.000  0.8   slave 1050
1053 2013-09-18 22:11:35.000  0.4   slave 1050
1054 2013-09-18 22:14:27.000  0.9   slave 1050
1055 2013-09-18 22:14:54.000  1.0   slave 1069
1056 2013-09-18 22:17:07.000  0.6   slave 2242
1057 2013-09-18 22:24:54.000  0.6   slave 1380
1058 2013-09-18 22:34:32.000  0.9   slave 1069
1059 2013-09-18 22:35:38.000  0.7   slave  984
1060 2013-09-18 22:36:06.000  1.0   slave  984
1061 2013-09-18 22:40:52.000  0.6   slave 2370
1062 2013-09-18 22:44:52.000  1.6   slave 2733
1063 2013-09-18 22:56:02.000  0.5   slave 1050
1064 2013-09-18 22:56:32.000  0.7   slave  984
1065 2013-09-18 22:57:43.000  0.6   slave 1050
1066 2013-09-18 22:59:13.000  0.4   slave 1050
1067 2013-09-18 23:01:25.000  0.5   slave 1050
1068 2013-09-18 23:08:27.000  0.8   slave 1069
1069 2013-09-18 23:22:34.000  2.3  master 1069
1070 2013-09-18 23:23:45.000  0.6   slave  984
1071 2013-09-18 23:29:57.000  0.2   slave 1977
1072 2013-09-18 23:32:37.000  0.8   slave 1050
1073 2013-09-18 23:33:05.000  1.2   slave  229
1074 2013-09-18 23:34:49.000  0.8   slave  229
1075 2013-09-18 23:40:42.000  0.9   slave 1050
1076 2013-09-18 23:41:43.000  0.5   slave 1050
1077 2013-09-18 23:42:13.000  0.6   slave  949
1078 2013-09-18 23:42:59.000  0.6   slave 1977
1079 2013-09-18 23:43:26.000  0.6   slave  900
1080 2013-09-18 23:44:23.000  0.4   slave  949
1081 2013-09-18 23:44:51.000  1.0   slave 1380
1082 2013-09-18 23:47:51.000  0.2   slave 1033
1083 2013-09-18 23:48:11.000  0.5   slave  949
1084 2013-09-18 23:52:24.000  1.2   slave 1050
1085 2013-09-18 23:59:18.000  0.6   slave  926
1086 2013-09-19 00:03:39.000  0.3   slave 2242
1087 2013-09-19 00:11:20.000  0.5   slave 1050
1088 2013-09-19 00:18:00.000  1.2   slave 1050
1089 2013-09-19 00:19:29.000  0.6   slave 1050
1090 2013-09-19 00:21:39.000  0.2   slave 1380
1091 2013-09-19 00:26:59.000  0.4   slave  984
1092 2013-09-19 00:27:21.000  0.9   slave 1069
1093 2013-09-19 00:27:40.000  0.4   slave  984
1094 2013-09-19 00:28:31.000  0.6   slave 1977
1095 2013-09-19 01:05:53.000  0.8   slave  900
1096 2013-09-19 01:11:33.000  0.4   slave 1050
1097 2013-09-19 01:14:08.000  0.6   slave 1050
1098 2013-09-19 01:49:39.000  0.6   slave 1392
1099 2013-09-19 01:56:36.000  1.0   slave 2268
1100 2013-09-19 01:56:59.000  0.8   slave 1380
1101 2013-09-19 01:57:09.000  1.1   slave 1380
1102 2013-09-19 02:00:06.000  1.2   slave 1069
1103 2013-09-19 02:05:21.000  0.3   slave 1050
1104 2013-09-19 02:20:08.000  0.7   slave  900
1105 2013-09-19 02:31:44.000  0.5   slave 1339
1106 2013-09-19 02:33:58.000  0.6   slave  900
1107 2013-09-19 02:39:34.000  0.6   slave  229
1108 2013-09-19 02:44:09.000  0.3   slave  984
1109 2013-09-19 03:22:07.000  0.9   slave 2879
1110 2013-09-19 03:53:27.000  0.6   slave 2242
1111 2013-09-19 04:06:49.000  0.5   slave 1380
1112 2013-09-19 04:07:21.000  0.6   slave 1380
1113 2013-09-19 04:09:27.000  1.6   slave 2818
1114 2013-09-19 04:18:27.000  1.1   slave 3104
1115 2013-09-19 04:28:08.000  1.2   slave 2733
1116 2013-09-19 04:28:58.000  0.4   slave 1050
1117 2013-09-19 04:30:37.000  0.5   slave 1050
1118 2013-09-19 04:34:56.000  1.4   slave  229
1119 2013-09-19 04:36:04.000  1.0   slave  229
1120 2013-09-19 04:36:30.000  0.7   slave  229
1121 2013-09-19 04:43:34.000  0.9   slave  229
1122 2013-09-19 04:44:16.000  0.4   slave 1380
1123 2013-09-19 04:49:48.000  0.6   slave 1069
1124 2013-09-19 04:54:13.000  1.3   slave 2242
1125 2013-09-19 04:55:36.000  1.1   slave 2544
1126 2013-09-19 04:56:27.000  0.5   slave 1050
1127 2013-09-19 05:30:43.000  0.9   slave   76
1128 2013-09-19 05:48:36.000  0.5   slave 1818
1129 2013-09-19 05:57:19.000  0.4   slave 2242
1130 2013-09-19 06:05:48.000  0.7   slave 2242
1131 2013-09-19 06:12:42.000  0.5   slave 1819
1132 2013-09-19 06:13:11.000  0.5   slave 1153
1133 2013-09-19 06:36:46.000  0.7   slave 1819
1134 2013-09-19 06:37:01.000  0.4   slave 1153
1135 2013-09-19 07:12:36.000  1.2   slave 1050
1136 2013-09-19 07:17:14.000  0.7   slave  229
1137 2013-09-19 07:39:38.000  0.4   slave 1977
1138 2013-09-19 07:40:41.000  1.2   slave 2242
1139 2013-09-19 07:55:26.000  2.0   slave 1977
1140 2013-09-19 07:56:38.000  0.8   slave 1033
1141 2013-09-19 07:56:48.000  1.4   slave 1977
1142 2013-09-19 07:58:21.000  1.1   slave  900
1143 2013-09-19 07:58:48.000  0.9   slave 2733
1144 2013-09-19 09:01:41.000  1.1   slave 1892
1145 2013-09-19 09:18:16.000  0.4   slave 1392
1146 2013-09-19 09:53:18.000  0.6   slave 2242
1147 2013-09-19 11:08:31.000  0.4   slave  235
1148 2013-09-19 11:10:00.000  0.9   slave  235
1149 2013-09-19 14:22:32.000  0.5   slave 2519
1150 2013-09-19 15:07:37.000  0.5   slave 2701
1151 2013-09-20 00:15:07.000  0.4   slave  966
1152 2013-09-20 00:24:15.000  1.1   slave 1033
1153 2013-09-20 01:26:30.000  2.2  master 1153
1154 2013-09-20 01:28:19.000  0.4   slave 1892
1155 2013-09-20 01:28:42.000  1.2   slave 1153
1156 2013-09-20 01:29:36.000  0.8   slave 1153
1157 2013-09-20 01:36:47.000  1.4   slave 1153
1158 2013-09-20 01:43:44.000  0.6   slave 1153
1159 2013-09-20 04:10:34.000  1.1   slave 1819
1160 2013-09-20 04:36:14.000  0.4   slave 1392
1161 2013-09-20 04:41:04.000  0.5   slave 1819
1162 2013-09-20 10:04:18.000  0.6   slave  984
1163 2013-09-20 11:39:57.000  0.4   slave 2255
1164 2013-09-20 14:49:05.000  0.8   slave  452
1165 2013-09-20 20:51:35.000  0.3   slave 2242
1166 2013-09-20 20:52:17.000  0.7   slave 2268
1167 2013-09-21 07:13:04.000  0.2   slave 2459
1168 2013-09-21 08:22:12.000  1.4   slave 3069
1169 2013-09-21 08:24:35.000  0.6   slave 2255
1170 2013-09-21 08:58:27.000  1.2   slave 3069
1171 2013-09-21 13:42:24.000  0.6   slave  923
1172 2013-09-21 15:00:31.000  0.7   slave 2459
1173 2013-09-21 16:07:41.000  0.2   slave 2459
1174 2013-09-22 06:24:28.000  0.7   slave  773
1175 2013-09-22 10:00:04.000  0.8   slave 2309
1176 2013-09-22 10:15:24.000  1.1   slave 2524
1177 2013-09-22 11:33:15.000  0.5   slave 2459
1178 2013-09-22 11:43:03.000  1.6   slave  923
1179 2013-09-22 12:31:40.000  0.7   slave  923
1180 2013-09-22 12:44:10.000  0.2   slave 2255
1181 2013-09-22 13:02:27.000  0.6   slave   67
1182 2013-09-22 13:10:27.000  0.3   slave  714
1183 2013-09-22 14:45:37.000  0.4   slave  923
1184 2013-09-23 02:05:09.000  0.0   slave 2309
1185 2013-09-23 02:18:44.000 -0.0   slave 2255
1186 2013-09-23 10:41:31.000  0.5   slave  923
1187 2013-09-23 18:07:27.000  0.3   slave 1848
1188 2013-09-23 18:07:49.000  0.4   slave 1848
1189 2013-09-23 18:14:52.000  1.4   slave 1848
1190 2013-09-23 18:57:27.000  0.7   slave 1848
1191 2013-09-23 19:28:44.000  0.3   slave 1848
1192 2013-09-23 19:53:00.000  0.3   slave 1214
1193 2013-09-23 20:50:30.000  1.2   slave  229
1194 2013-09-23 21:20:00.000  0.8   slave 1848
1195 2013-09-23 21:49:22.000  1.2   slave  229
1196 2013-09-24 00:21:50.000  3.3  master 1196
1197 2013-09-24 00:22:54.000  1.8   slave 1200
1198 2013-09-24 00:23:35.000  1.7   slave 1848
1199 2013-09-24 00:26:00.000  0.6   slave 1379
1200 2013-09-24 00:28:41.000  2.4  master 1200
1201 2013-09-24 00:30:23.000  0.5   slave 1292
1202 2013-09-24 00:32:22.000  0.7   slave 1801
1203 2013-09-24 00:38:16.000  0.3   slave 1801
1204 2013-09-24 00:38:47.000  0.2   slave 1379
1205 2013-09-24 00:41:34.000  0.5   slave 1818
1206 2013-09-24 00:41:44.000  0.5   slave 1818
1207 2013-09-24 00:42:08.000  0.8   slave 1801
1208 2013-09-24 00:43:00.000  0.6   slave 2344
1209 2013-09-24 00:43:35.000  1.2   slave 1848
1210 2013-09-24 00:45:20.000  0.6   slave 1848
1211 2013-09-24 00:46:25.000  0.1   slave 1380
1212 2013-09-24 00:46:41.000 -0.0   slave 1380
1213 2013-09-24 00:50:30.000  0.2   slave 1050
1214 2013-09-24 00:51:55.000  1.7  master 1214
1215 2013-09-24 00:52:15.000  1.2   slave 1801
1216 2013-09-24 00:52:39.000  0.7   slave 1801
1217 2013-09-24 00:57:35.000  0.3   slave 1379
1218 2013-09-24 01:00:49.000  0.2   slave 1801
1219 2013-09-24 01:02:53.000  0.8   slave 1379
1220 2013-09-24 01:03:47.000  0.6   slave  923
1221 2013-09-24 01:05:18.000  0.2   slave 1033
1222 2013-09-24 01:12:03.000  0.3   slave 1848
1223 2013-09-24 01:13:24.000  0.5   slave 1848
1224 2013-09-24 01:13:45.000  1.2   slave 1977
1225 2013-09-24 01:15:44.000  0.3   slave 1379
1226 2013-09-24 01:16:02.000  0.9   slave 1801
1227 2013-09-24 01:16:48.000  0.8   slave 1801
1228 2013-09-24 01:29:25.000  0.5   slave  923
1229 2013-09-24 01:31:14.000  0.4   slave 1379
1230 2013-09-24 01:35:29.000  0.7   slave 1379
1231 2013-09-24 01:37:05.000  0.1   slave 1801
1232 2013-09-24 01:41:06.000  1.2   slave 1379
1233 2013-09-24 01:46:29.000  1.9  master 1233
1234 2013-09-24 01:49:16.000  0.2   slave 1801
1235 2013-09-24 01:49:26.000  0.1   slave 1380
1236 2013-09-24 01:53:14.000  0.5   slave 1379
1237 2013-09-24 02:07:12.000  0.6   slave 1848
1238 2013-09-24 02:08:27.000  1.5   slave 1801
1239 2013-09-24 02:16:22.000  0.2   slave 1233
1240 2013-09-24 02:30:19.000  0.9   slave 1379
1241 2013-09-24 02:32:33.000  0.4   slave 1033
1242 2013-09-24 02:42:29.000  0.8   slave 1033
1243 2013-09-24 02:51:45.000  0.6   slave 1801
1244 2013-09-24 02:57:14.000  0.7   slave 1379
1245 2013-09-24 03:03:27.000  0.2   slave 1339
1246 2013-09-24 03:09:20.000  0.5   slave 1801
1247 2013-09-24 03:16:28.000  0.3   slave  923
1248 2013-09-24 03:25:19.000  0.3   slave 1379
1249 2013-09-24 03:57:19.000  0.4   slave 1379
1250 2013-09-24 03:57:42.000  1.0   slave 1379
1251 2013-09-24 03:57:57.000  0.8   slave 1379
1252 2013-09-24 03:59:20.000  0.3   slave 1848
1253 2013-09-24 04:11:46.000  0.4   slave 1801
1254 2013-09-24 04:17:05.000  0.4   slave 1033
1255 2013-09-24 04:22:12.000  0.3   slave 1801
1256 2013-09-24 04:32:18.000  0.2   slave 1379
1257 2013-09-24 04:34:49.000  0.4   slave 1977
1258 2013-09-24 05:04:01.000  0.8   slave 1379
1259 2013-09-24 05:09:35.000  0.1   slave 2044
1260 2013-09-24 05:12:46.000  0.2   slave 1672
1261 2013-09-24 05:19:49.000  0.0   slave 2044
1262 2013-09-24 05:24:51.000  0.3   slave 1379
1263 2013-09-24 05:38:29.000  0.6   slave 1379
1264 2013-09-24 06:35:32.000  0.5   slave  900
1265 2013-09-24 07:10:34.000  1.0   slave 1801
1266 2013-09-24 07:12:43.000  1.3   slave 1801
1267 2013-09-24 07:52:06.000  1.2   slave 1200
1268 2013-09-24 07:52:19.000  1.3   slave 1200
1269 2013-09-24 07:56:34.000  0.4   slave 1200
1270 2013-09-24 08:05:20.000  1.5   slave 1691
1271 2013-09-24 08:43:59.000  0.3   slave 2242
1272 2013-09-24 08:55:16.000  0.4   slave 1900
1273 2013-09-24 08:59:51.000  0.3   slave 1380
1274 2013-09-24 09:32:17.000  0.6   slave 1738
1275 2013-09-24 09:36:00.000  0.4   slave 1672
1276 2013-09-24 10:13:12.000  1.3   slave 1801
1277 2013-09-24 10:48:40.000  0.6   slave 1801
1278 2013-09-24 11:42:00.000  0.2   slave 1033
1279 2013-09-24 12:17:35.000  0.4   slave 1050
1280 2013-09-24 12:18:46.000  0.3   slave 2044
1281 2013-09-24 15:10:14.000  0.2   slave 1392
1282 2013-09-24 15:41:50.000  0.6   slave 1801
1283 2013-09-24 16:05:07.000  1.1   slave 1402
1284 2013-09-24 17:04:34.000  0.2   slave 1380
1285 2013-09-24 17:16:04.000  0.4   slave 1379
1286 2013-09-24 17:19:37.000  0.8   slave 1819
1287 2013-09-24 19:20:42.000  0.4   slave 1801
1288 2013-09-24 19:39:12.000  0.3   slave 1392
1289 2013-09-24 19:39:47.000  0.1   slave  926
1290 2013-09-24 19:56:05.000  0.1   slave  926
1291 2013-09-24 19:58:32.000  1.4   slave  923
1292 2013-09-24 20:01:33.000  1.8  master 1292
1293 2013-09-24 20:34:34.000  0.1   slave 2309
1294 2013-09-24 20:51:08.000  0.1   slave 1672
1295 2013-09-24 20:58:21.000  0.1   slave 1538
1296 2013-09-24 21:01:01.000  0.4   slave 1392
1297 2013-09-24 21:23:25.000  1.2   slave 1535
1298 2013-09-24 21:30:52.000  0.2   slave  926
1299 2013-09-24 21:57:35.000  0.3   slave 1292
1300 2013-09-24 22:00:03.000  0.0   slave 2044
1301 2013-09-24 22:29:00.000  0.7   slave 1801
1302 2013-09-24 22:35:24.000  0.5   slave 1292
1303 2013-09-24 22:42:37.000  0.6   slave 2163
1304 2013-09-24 23:01:43.000  1.0   slave 2044
1305 2013-09-24 23:15:21.000  0.4   slave 1818
1306 2013-09-24 23:21:35.000  0.4   slave  949
1307 2013-09-24 23:30:27.000  0.9   slave 2044
1308 2013-09-24 23:32:23.000  0.2   slave  926
1309 2013-09-25 00:00:17.000  0.4   slave  949
1310 2013-09-25 00:02:15.000  0.2   slave  949
1311 2013-09-25 00:04:09.000  0.3   slave 1738
1312 2013-09-25 00:20:15.000  0.6   slave 2073
1313 2013-09-25 00:23:29.000  0.8   slave 2073
1314 2013-09-25 00:38:11.000  0.5   slave 1738
1315 2013-09-25 00:44:21.000  0.5   slave 1457
1316 2013-09-25 01:37:15.000  0.8   slave 1818
1317 2013-09-25 01:41:18.000  0.0   slave 1380
1318 2013-09-25 01:41:53.000  0.3   slave 1380
1319 2013-09-25 01:45:21.000  0.1   slave 1738
1320 2013-09-25 01:49:12.000  0.4   slave 1818
1321 2013-09-25 01:55:54.000  0.5   slave 1818
1322 2013-09-25 02:09:19.000 -0.1   slave 2044
1323 2013-09-25 02:21:08.000 -0.1   slave 2044
1324 2013-09-25 02:36:51.000  0.1   slave 2044
1325 2013-09-25 02:39:59.000  0.2   slave 2309
1326 2013-09-25 02:45:33.000  0.4   slave 2044
1327 2013-09-25 02:53:37.000  0.1   slave 1380
1328 2013-09-25 04:17:14.000  1.1   slave 1738
1329 2013-09-25 04:20:05.000  0.1   slave 1738
1330 2013-09-25 04:28:41.000  0.1   slave 1738
1331 2013-09-25 04:35:01.000  0.3   slave 1738
1332 2013-09-25 04:49:33.000  0.2   slave 1392
1333 2013-09-25 05:17:36.000  0.3   slave 1392
1334 2013-09-25 05:20:37.000  1.6   slave 1738
1335 2013-09-25 05:21:02.000  0.9   slave 1738
1336 2013-09-25 05:22:20.000  0.4   slave  923
1337 2013-09-25 05:33:41.000  0.2   slave 1738
1338 2013-09-25 05:47:36.000  2.2  master 1338
1339 2013-09-25 05:49:13.000  1.4  master 1339
1340 2013-09-25 05:50:12.000  0.4   slave  984
1341 2013-09-25 05:50:35.000  0.4   slave 1050
1342 2013-09-25 05:50:47.000  0.5   slave 1050
1343 2013-09-25 05:51:18.000  1.0   slave 1379
1344 2013-09-25 05:53:22.000  0.3   slave 1390
1345 2013-09-25 05:54:49.000  1.4   slave 1379
1346 2013-09-25 05:59:49.000  2.8  master 1346
1347 2013-09-25 06:01:20.000  0.8   slave 1050
1348 2013-09-25 06:02:05.000  0.8   slave 2524
1349 2013-09-25 06:02:27.000  0.7   slave  923
1350 2013-09-25 06:03:03.000  1.1   slave 1050
1351 2013-09-25 06:03:27.000  0.6   slave  926
1352 2013-09-25 06:05:09.000  0.4   slave 1050
1353 2013-09-25 06:05:30.000  0.3   slave 1050
1354 2013-09-25 06:05:56.000  0.3   slave 1050
1355 2013-09-25 06:08:04.000  0.5   slave 1050
1356 2013-09-25 06:09:15.000  0.7   slave 2524
1357 2013-09-25 06:09:30.000  1.0   slave 2524
1358 2013-09-25 06:11:10.000  0.8   slave 1050
1359 2013-09-25 06:12:06.000  0.4   slave  984
1360 2013-09-25 06:13:15.000  0.5   slave 1050
1361 2013-09-25 06:16:37.000  0.4   slave 1069
1362 2013-09-25 06:16:43.000  0.5   slave 1050
1363 2013-09-25 06:18:11.000  0.3   slave 1392
1364 2013-09-25 06:22:02.000  0.3   slave 1977
1365 2013-09-25 06:22:14.000  0.7   slave 1050
1366 2013-09-25 06:23:00.000  0.9   slave 1069
1367 2013-09-25 06:23:21.000  0.6   slave 1050
1368 2013-09-25 06:23:48.000  0.4   slave 1050
1369 2013-09-25 06:25:16.000  0.4   slave 1050
1370 2013-09-25 06:27:47.000  0.8   slave 1292
1371 2013-09-25 06:28:15.000  0.3   slave 1050
1372 2013-09-25 06:30:37.000  1.1   slave 1379
1373 2013-09-25 06:30:54.000  1.2   slave 1801
1374 2013-09-25 06:32:33.000  0.5   slave 1801
1375 2013-09-25 06:33:47.000  0.4   slave 1050
1376 2013-09-25 06:35:24.000  0.6   slave 1392
1377 2013-09-25 06:36:13.000  0.4   slave 1050
1378 2013-09-25 06:36:57.000  0.6   slave 1050
1379 2013-09-25 06:40:20.000  2.6  master 1379
1380 2013-09-25 06:40:59.000  2.3  master 1380
1381 2013-09-25 06:46:51.000  1.2   slave 1153
1382 2013-09-25 06:47:41.000  0.3   slave 2073
1383 2013-09-25 06:48:36.000  0.9   slave 1590
1384 2013-09-25 06:48:56.000  1.2   slave 1200
1385 2013-09-25 06:49:17.000  0.4   slave 1819
1386 2013-09-25 06:49:47.000  0.6   slave 1818
1387 2013-09-25 06:50:37.000  0.5   slave 1801
1388 2013-09-25 06:53:10.000  0.3   slave 1801
1389 2013-09-25 06:54:18.000  0.8   slave 1801
1390 2013-09-25 06:56:30.000  2.2  master 1390
1391 2013-09-25 06:59:01.000  0.4   slave 1590
1392 2013-09-25 07:02:42.000  2.0  master 1392
1393 2013-09-25 07:04:31.000  0.4   slave  949
1394 2013-09-25 07:06:51.000  1.2   slave 2044
1395 2013-09-25 07:10:19.000  0.6   slave  949
1396 2013-09-25 07:14:17.000  0.6   slave  949
1397 2013-09-25 07:16:51.000  0.3   slave 1050
1398 2013-09-25 07:30:50.000  0.9   slave 1050
1399 2013-09-25 07:36:25.000  1.1   slave 1050
1400 2013-09-25 07:37:13.000  0.4   slave 1050
1401 2013-09-25 07:37:21.000  0.4   slave 1050
1402 2013-09-25 07:42:27.000  2.2  master 1402
1403 2013-09-25 07:47:00.000  0.8   slave 1402
1404 2013-09-25 07:52:05.000  0.4   slave 1402
1405 2013-09-25 07:52:31.000  0.4   slave 1801
1406 2013-09-25 07:56:36.000  0.6   slave 1402
1407 2013-09-25 07:59:55.000  1.0   slave 1292
1408 2013-09-25 08:13:04.000  0.6   slave 1818
1409 2013-09-25 08:18:20.000  0.9   slave 2073
1410 2013-09-25 08:18:48.000  0.8   slave 1818
1411 2013-09-25 08:35:39.000  0.3   slave 1801
1412 2013-09-25 08:47:30.000  1.8   slave 1402
1413 2013-09-25 08:56:12.000  1.1   slave 1818
1414 2013-09-25 08:57:03.000  0.8   slave 1380
1415 2013-09-25 09:04:58.000  0.6   slave  949
1416 2013-09-25 09:29:54.000  0.2   slave 2044
1417 2013-09-25 09:30:17.000  0.5   slave 1050
1418 2013-09-25 09:39:13.000  0.4   slave 1069
1419 2013-09-25 09:47:48.000  0.6   slave  949
1420 2013-09-25 09:48:07.000  0.8   slave 1977
1421 2013-09-25 10:24:08.000  1.5   slave 1292
1422 2013-09-25 10:33:15.000  0.6   slave 1050
1423 2013-09-25 10:36:52.000  0.5   slave 1392
1424 2013-09-25 11:18:18.000  0.6   slave 1050
1425 2013-09-25 11:26:34.000  0.7   slave  229
1426 2013-09-25 11:53:29.000  0.5   slave  949
1427 2013-09-25 11:57:07.000  0.3   slave  923
1428 2013-09-25 11:59:33.000  0.3   slave  923
1429 2013-09-25 12:01:10.000  0.8   slave 1292
1430 2013-09-25 12:22:00.000  0.7   slave  896
1431 2013-09-25 12:44:46.000  1.1   slave  229
1432 2013-09-25 13:43:50.000  0.3   slave 1801
1433 2013-09-25 13:55:12.000  1.3   slave 1892
1434 2013-09-25 14:26:40.000  0.4   slave 1392
1435 2013-09-25 15:41:33.000  1.0   slave 1379
1436 2013-09-25 15:49:33.000  0.8   slave 1457
1437 2013-09-25 16:30:59.000  0.4   slave 2242
1438 2013-09-25 16:53:04.000  1.2   slave 2073
1439 2013-09-25 17:09:06.000  1.4   slave  949
1440 2013-09-25 17:09:17.000  1.1   slave  949
1441 2013-09-25 17:10:28.000  0.7   slave 2432
1442 2013-09-25 17:13:38.000  0.3   slave 1033
1443 2013-09-25 17:38:09.000  0.6   slave  949
1444 2013-09-25 17:48:47.000  0.6   slave 2073
1445 2013-09-25 18:14:17.000  0.2   slave 1492
1446 2013-09-25 20:04:07.000  0.4   slave 1535
1447 2013-09-25 21:17:03.000  0.3   slave 2073
1448 2013-09-25 21:23:31.000  0.0   slave 1748
1449 2013-09-25 21:59:27.000  0.1   slave 1538
1450 2013-09-25 22:05:28.000  0.2   slave 1538
1451 2013-09-25 22:06:27.000  0.1   slave 1538
1452 2013-09-25 22:22:58.000  0.1   slave 1492
1453 2013-09-25 23:50:30.000  0.5   slave 2213
1454 2013-09-26 00:00:01.000  0.4   slave 1153
1455 2013-09-26 00:27:38.000  0.0   slave 1801
1456 2013-09-26 04:57:34.000  0.8   slave  667
1457 2013-09-26 05:17:37.000  1.7  master 1457
1458 2013-09-26 05:51:53.000  1.0   slave 2344
1459 2013-09-26 07:00:23.000  0.7   slave 1292
1460 2013-09-26 07:00:35.000  0.5   slave 1292
1461 2013-09-26 07:06:22.000  1.5   slave 1292
1462 2013-09-26 07:10:34.000  0.8   slave 1801
1463 2013-09-26 07:26:18.000  0.4   slave 1848
1464 2013-09-26 08:29:45.000  1.0   slave  900
1465 2013-09-26 10:12:29.000  0.7   slave 2701
1466 2013-09-26 14:01:48.000  0.5   slave 1801
1467 2013-09-26 18:39:46.000  0.5   slave 1470
1468 2013-09-26 19:38:48.000  0.8   slave 1470
1469 2013-09-26 19:39:08.000  0.9   slave 1470
1470 2013-09-26 19:40:30.000  1.8  master 1470
1471 2013-09-26 21:25:50.000 -0.1   slave 1697
1472 2013-09-27 04:12:29.000  0.3   slave 1292
1473 2013-09-27 06:06:05.000  0.4   slave 1492
1474 2013-09-27 07:41:22.000  0.8   slave 1697
1475 2013-09-27 07:52:44.000  0.1   slave 2309
1476 2013-09-27 09:55:40.000  0.2   slave 2073
1477 2013-09-27 12:07:10.000  0.4   slave 2242
1478 2013-09-27 12:39:07.000  0.6   slave 1233
1479 2013-09-27 14:48:54.000  0.4   slave 1535
1480 2013-09-27 16:01:12.000  0.3   slave 1292
1481 2013-09-27 17:54:27.000  0.8   slave 2665
1482 2013-09-27 17:55:29.000  0.7   slave 2665
1483 2013-09-27 23:23:58.000  0.3   slave 1392
1484 2013-09-28 00:56:03.000  0.4   slave 2255
1485 2013-09-28 01:04:30.000  0.5   slave 1292
1486 2013-09-28 01:07:30.000  0.3   slave 2213
1487 2013-09-28 14:52:52.000  0.1   slave 1748
1488 2013-09-28 14:55:43.000  0.4   slave 1535
1489 2013-09-28 17:48:03.000  0.4   slave 1748
1490 2013-09-28 20:01:57.000  0.0   slave 2255
1491 2013-09-28 20:42:39.000  0.4   slave 2255
1492 2013-09-28 23:20:36.000  2.4  master 1492
1493 2013-09-28 23:30:03.000  0.6   slave 1492
1494 2013-09-28 23:31:17.000 -0.0   slave 1492
1495 2013-09-28 23:32:57.000 -0.1   slave 2309
1496 2013-09-28 23:34:32.000  0.5   slave 1492
1497 2013-09-28 23:39:20.000  0.3   slave 1492
1498 2013-09-28 23:43:52.000  0.1   slave 1492
1499 2013-09-28 23:48:15.000  0.0   slave 1492
1500 2013-09-29 00:01:17.000  0.1   slave 1492
1501 2013-09-29 00:02:49.000  0.2   slave 1535
1502 2013-09-29 00:02:57.000  0.1   slave 1672
1503 2013-09-29 00:05:19.000  0.6   slave 1492
1504 2013-09-29 00:06:15.000  0.2   slave 1492
1505 2013-09-29 00:07:34.000  0.1   slave 1492
1506 2013-09-29 00:10:05.000  0.1   slave 1492
1507 2013-09-29 00:12:50.000  0.3   slave 1200
1508 2013-09-29 00:16:06.000  0.8   slave 1538
1509 2013-09-29 00:19:35.000  1.2   slave 1535
1510 2013-09-29 00:21:46.000  0.3   slave 1900
1511 2013-09-29 00:26:13.000  0.4   slave 1492
1512 2013-09-29 00:27:58.000  0.5   slave 1535
1513 2013-09-29 00:35:22.000  0.1   slave 1492
1514 2013-09-29 00:37:44.000  0.1   slave 1535
1515 2013-09-29 00:48:16.000  1.2   slave 1672
1516 2013-09-29 00:51:21.000  0.6   slave 1672
1517 2013-09-29 00:51:37.000  1.2   slave 1538
1518 2013-09-29 00:52:19.000  0.7   slave 1748
1519 2013-09-29 00:53:14.000  0.5   slave 1590
1520 2013-09-29 00:55:54.000  0.1   slave 1538
1521 2013-09-29 00:57:13.000  0.0   slave 1538
1522 2013-09-29 01:00:51.000  0.1   slave 1538
1523 2013-09-29 01:01:48.000  0.4   slave 1535
1524 2013-09-29 01:01:59.000  0.7   slave 1535
1525 2013-09-29 01:07:27.000  1.4   slave 1748
1526 2013-09-29 01:08:09.000  0.5   slave 1538
1527 2013-09-29 01:08:33.000  0.4   slave 1535
1528 2013-09-29 01:10:33.000  0.4   slave 1538
1529 2013-09-29 01:13:34.000  0.1   slave 1672
1530 2013-09-29 01:14:09.000  0.1   slave 1538
1531 2013-09-29 01:14:34.000  0.5   slave 1535
1532 2013-09-29 01:18:17.000  1.5   slave 1748
1533 2013-09-29 01:19:21.000  0.2   slave 1900
1534 2013-09-29 01:19:49.000  0.2   slave 1672
1535 2013-09-29 01:22:58.000  1.8  master 1535
1536 2013-09-29 01:24:51.000  1.4   slave 1535
1537 2013-09-29 01:26:36.000  0.3   slave 1538
1538 2013-09-29 01:39:38.000  1.6  master 1538
1539 2013-09-29 01:40:27.000  0.6   slave 1535
1540 2013-09-29 01:42:53.000  0.5   slave 1535
1541 2013-09-29 01:44:32.000  0.4   slave 1900
1542 2013-09-29 01:44:58.000  0.4   slave 1535
1543 2013-09-29 01:45:59.000  0.2   slave 1748
1544 2013-09-29 01:49:17.000  0.1   slave 1900
1545 2013-09-29 01:49:48.000  0.1   slave 1538
1546 2013-09-29 02:04:22.000  0.1   slave 1535
1547 2013-09-29 02:05:05.000  1.2   slave 1538
1548 2013-09-29 02:07:53.000  0.1   slave 1538
1549 2013-09-29 02:08:28.000  0.5   slave 1492
1550 2013-09-29 02:11:14.000  0.3   slave 1380
1551 2013-09-29 02:12:50.000  1.3   slave 1538
1552 2013-09-29 02:13:23.000  0.5   slave 1380
1553 2013-09-29 02:13:52.000  0.1   slave 1380
1554 2013-09-29 02:16:15.000  0.6   slave 1747
1555 2013-09-29 02:16:24.000  0.3   slave 1535
1556 2013-09-29 02:19:48.000  0.3   slave 1535
1557 2013-09-29 02:30:07.000  0.5   slave 1538
1558 2013-09-29 02:38:40.000 -0.0   slave 1748
1559 2013-09-29 02:42:25.000  0.3   slave 1538
1560 2013-09-29 02:43:04.000  0.2   slave 1538
1561 2013-09-29 02:44:04.000  0.5   slave 1538
1562 2013-09-29 02:45:32.000  0.4   slave 1672
1563 2013-09-29 02:48:01.000  0.7   slave 1747
1564 2013-09-29 03:05:36.000 -0.0   slave 1538
1565 2013-09-29 03:12:02.000  0.1   slave 1538
1566 2013-09-29 03:13:15.000  0.4   slave 1538
1567 2013-09-29 03:53:05.000  0.3   slave 1801
1568 2013-09-29 03:54:29.000  0.4   slave 1535
1569 2013-09-29 03:58:46.000  0.1   slave 1535
1570 2013-09-29 03:59:29.000  0.5   slave 1709
1571 2013-09-29 04:03:47.000 -0.1   slave 1676
1572 2013-09-29 04:10:15.000  0.1   slave 1672
1573 2013-09-29 04:12:18.000 -0.1   slave 1682
1574 2013-09-29 04:39:06.000  1.0   slave 1747
1575 2013-09-29 04:47:59.000  0.1   slave 1535
1576 2013-09-29 04:53:10.000  0.9   slave 1747
1577 2013-09-29 05:13:17.000  0.6   slave 1709
1578 2013-09-29 05:23:07.000  0.6   slave 1747
1579 2013-09-29 05:23:33.000  0.1   slave 1535
1580 2013-09-29 05:24:04.000  0.2   slave 1747
1581 2013-09-29 05:24:10.000  0.2   slave 1747
1582 2013-09-29 05:24:50.000  1.0   slave 1672
1583 2013-09-29 05:27:33.000 -0.0   slave 1538
1584 2013-09-29 05:33:21.000  1.1   slave 1818
1585 2013-09-29 05:35:14.000  0.1   slave 1747
1586 2013-09-29 05:38:25.000  0.4   slave 1535
1587 2013-09-29 05:40:02.000  0.2   slave 1818
1588 2013-09-29 05:40:54.000  0.2   slave 1709
1589 2013-09-29 05:42:44.000  0.2   slave 1900
1590 2013-09-29 05:43:34.000  2.6  master 1590
1591 2013-09-29 05:44:45.000  1.1   slave 1380
1592 2013-09-29 05:45:43.000  0.5   slave 1818
1593 2013-09-29 05:46:05.000  0.7   slave  923
1594 2013-09-29 05:48:30.000 -0.0   slave 1492
1595 2013-09-29 05:49:39.000  0.2   slave 1748
1596 2013-09-29 05:51:35.000  0.5   slave 1748
1597 2013-09-29 05:51:55.000  1.5   slave 1492
1598 2013-09-29 05:52:37.000  1.0   slave 1747
1599 2013-09-29 05:52:55.000  0.3   slave 1676
1600 2013-09-29 05:53:17.000  0.2   slave 1985
1601 2013-09-29 05:53:44.000  0.3   slave 1709
1602 2013-09-29 06:02:48.000  0.6   slave 1380
1603 2013-09-29 06:07:21.000  1.6   slave 1380
1604 2013-09-29 06:08:42.000  0.2   slave 1985
1605 2013-09-29 06:12:17.000  0.1   slave 1538
1606 2013-09-29 06:13:43.000  0.1   slave 1676
1607 2013-09-29 06:15:02.000  0.2   slave 1380
1608 2013-09-29 06:21:14.000  0.9   slave 2213
1609 2013-09-29 06:24:57.000  1.2   slave 1818
1610 2013-09-29 06:46:29.000  0.1   slave 1672
1611 2013-09-29 07:17:30.000  0.4   slave 1457
1612 2013-09-29 07:32:16.000  0.1   slave 1492
1613 2013-09-29 08:01:09.000  0.8   slave 1672
1614 2013-09-29 08:47:06.000  0.1   slave 1380
1615 2013-09-29 08:49:05.000  0.2   slave 1492
1616 2013-09-29 09:25:03.000  0.2   slave 1672
1617 2013-09-29 09:26:19.000  0.8   slave 1672
1618 2013-09-29 09:36:37.000  0.3   slave 1535
1619 2013-09-29 09:38:36.000  0.4   slave 1535
1620 2013-09-29 09:39:05.000  0.5   slave 1535
1621 2013-09-29 09:47:42.000  0.4   slave 1676
1622 2013-09-29 09:51:35.000  1.3   slave 1900
1623 2013-09-29 09:52:15.000  0.2   slave 1682
1624 2013-09-29 09:57:34.000  0.1   slave 1672
1625 2013-09-29 10:01:06.000  0.1   slave 1682
1626 2013-09-29 10:04:50.000  0.2   slave 1535
1627 2013-09-29 10:12:24.000  0.0   slave 1682
1628 2013-09-29 10:14:05.000  0.2   slave 1676
1629 2013-09-29 10:15:50.000  0.1   slave 1676
1630 2013-09-29 10:16:41.000  0.9   slave 1676
1631 2013-09-29 10:57:15.000  0.9   slave 1748
1632 2013-09-29 10:59:40.000  0.7   slave 1709
1633 2013-09-29 11:01:03.000  0.3   slave 1682
1634 2013-09-29 11:11:03.000  0.7   slave 1748
1635 2013-09-29 11:13:29.000  0.1   slave 2309
1636 2013-09-29 11:29:49.000  0.2   slave 1535
1637 2013-09-29 11:39:19.000  0.2   slave 1492
1638 2013-09-29 11:43:29.000  0.2   slave 1881
1639 2013-09-29 11:47:06.000  0.8   slave 1682
1640 2013-09-29 11:50:53.000  0.2   slave 1676
1641 2013-09-29 11:51:04.000  0.2   slave 1538
1642 2013-09-29 12:01:30.000  0.3   slave 1492
1643 2013-09-29 12:04:03.000  1.0   slave 1682
1644 2013-09-29 12:07:29.000 -0.0   slave 1682
1645 2013-09-29 12:14:44.000 -0.1   slave 1492
1646 2013-09-29 12:21:24.000  0.3   slave 1535
1647 2013-09-29 12:34:42.000  0.4   slave 1676
1648 2013-09-29 13:11:05.000  0.2   slave 1672
1649 2013-09-29 13:42:48.000  0.1   slave 1676
1650 2013-09-29 14:11:25.000  0.1   slave 1682
1651 2013-09-29 14:25:16.000  0.0   slave 1682
1652 2013-09-29 14:29:09.000  0.2   slave 1672
1653 2013-09-29 14:30:08.000 -0.1   slave 1697
1654 2013-09-29 14:38:20.000  0.1   slave 1682
1655 2013-09-29 14:43:03.000  0.1   slave 2524
1656 2013-09-29 15:02:58.000  1.0   slave 1682
1657 2013-09-29 15:03:23.000  0.5   slave 1697
1658 2013-09-29 15:03:50.000  0.2   slave 1697
1659 2013-09-29 15:13:02.000  0.8   slave 1682
1660 2013-09-29 15:16:54.000  0.1   slave 1676
1661 2013-09-29 15:22:41.000  0.7   slave 1538
1662 2013-09-29 15:37:30.000  0.3   slave 1697
1663 2013-09-29 15:39:34.000  1.5   slave 1697
1664 2013-09-29 15:40:51.000  0.6   slave 1709
1665 2013-09-29 15:42:03.000  0.5   slave 1709
1666 2013-09-29 15:44:22.000  0.2   slave 1881
1667 2013-09-29 15:48:02.000  0.1   slave 1682
1668 2013-09-29 15:49:52.000  0.3   slave 1682
1669 2013-09-29 15:50:04.000  0.7   slave 1682
1670 2013-09-29 16:09:15.000  0.5   slave 1748
1671 2013-09-29 16:12:50.000  0.2   slave 1747
1672 2013-09-29 16:19:48.000  2.6  master 1672
1673 2013-09-29 16:21:50.000  0.7   slave 1682
1674 2013-09-29 16:24:49.000  0.2   slave 1672
1675 2013-09-29 16:27:02.000  0.3   slave 1747
1676 2013-09-29 16:28:19.000  1.8  master 1676
1677 2013-09-29 16:29:07.000  0.9   slave 1747
1678 2013-09-29 16:29:41.000  0.5   slave 1709
1679 2013-09-29 16:31:58.000  0.2   slave 1697
1680 2013-09-29 16:32:35.000  0.2   slave 1748
1681 2013-09-29 16:32:47.000  0.1   slave 1682
1682 2013-09-29 16:36:04.000  2.2  master 1682
1683 2013-09-29 16:36:23.000  3.0  master 1683
1684 2013-09-29 16:38:53.000  1.2   slave 1590
1685 2013-09-29 16:39:21.000  0.6   slave 1682
1686 2013-09-29 16:39:56.000  0.4   slave 1691
1687 2013-09-29 16:40:28.000  0.6   slave 1492
1688 2013-09-29 16:41:27.000  0.4   slave 1380
1689 2013-09-29 16:41:38.000  0.8   slave 1709
1690 2013-09-29 16:41:56.000  0.4   slave  923
1691 2013-09-29 16:43:07.000  1.8  master 1691
1692 2013-09-29 16:47:28.000  1.8  master 1692
1693 2013-09-29 16:49:12.000  1.5   slave 1697
1694 2013-09-29 16:49:32.000  1.1   slave 1848
1695 2013-09-29 16:50:12.000  1.1   slave 1492
1696 2013-09-29 16:50:28.000  1.3   slave 1881
1697 2013-09-29 16:51:18.000  2.2  master 1697
1698 2013-09-29 16:52:09.000  0.8   slave 1492
1699 2013-09-29 16:53:52.000  1.0   slave  900
1700 2013-09-29 16:54:10.000  0.6   slave  900
1701 2013-09-29 16:54:28.000  0.2   slave 1492
1702 2013-09-29 16:56:21.000  0.2   slave 1538
1703 2013-09-29 17:01:26.000  0.4   slave 1747
1704 2013-09-29 17:01:46.000  0.6   slave 1492
1705 2013-09-29 17:03:04.000  0.6   slave 1942
1706 2013-09-29 17:03:26.000  0.7   slave 1682
1707 2013-09-29 17:04:20.000  0.2   slave 1682
1708 2013-09-29 17:04:38.000  0.4   slave 1709
1709 2013-09-29 17:06:16.000  1.6  master 1709
1710 2013-09-29 17:06:44.000  0.8   slave 1748
1711 2013-09-29 17:09:42.000  1.2   slave 1999
1712 2013-09-29 17:10:13.000  0.5   slave 1942
1713 2013-09-29 17:10:22.000  0.5   slave 1999
1714 2013-09-29 17:10:30.000  0.4   slave 1999
1715 2013-09-29 17:10:51.000  0.3   slave 2073
1716 2013-09-29 17:11:06.000  0.6   slave 1682
1717 2013-09-29 17:11:59.000  0.3   slave 1392
1718 2013-09-29 17:12:06.000  0.3   slave 1535
1719 2013-09-29 17:12:41.000  0.3   slave 1942
1720 2013-09-29 17:12:47.000  0.2   slave 1697
1721 2013-09-29 17:13:46.000  1.4   slave 1738
1722 2013-09-29 17:14:29.000  0.5   slave 1747
1723 2013-09-29 17:15:29.000  0.7   slave 1747
1724 2013-09-29 17:16:43.000  0.4   slave 1738
1725 2013-09-29 17:17:25.000  0.2   slave 2044
1726 2013-09-29 17:17:54.000  0.1   slave 1738
1727 2013-09-29 17:19:40.000  0.4   slave 1881
1728 2013-09-29 17:21:32.000  0.4   slave 2073
1729 2013-09-29 17:22:07.000  0.8   slave 1738
1730 2013-09-29 17:22:13.000  0.8   slave 2073
1731 2013-09-29 17:22:40.000  0.7   slave 1738
1732 2013-09-29 17:23:08.000  1.3   slave 1881
1733 2013-09-29 17:23:34.000  0.8   slave 1818
1734 2013-09-29 17:24:05.000  0.8   slave 1747
1735 2013-09-29 17:24:11.000  0.6   slave 1747
1736 2013-09-29 17:26:28.000  0.4   slave 1881
1737 2013-09-29 17:26:48.000  0.6   slave  926
1738 2013-09-29 17:28:49.000  2.0  master 1738
1739 2013-09-29 17:30:48.000  0.6   slave 1709
1740 2013-09-29 17:32:49.000  0.9   slave 1738
1741 2013-09-29 17:33:49.000  0.2   slave 1738
1742 2013-09-29 17:34:25.000  0.3   slave 2073
1743 2013-09-29 17:34:38.000  0.2   slave 1738
1744 2013-09-29 17:36:18.000  0.2   slave 1672
1745 2013-09-29 17:40:18.000  0.3   slave 1492
1746 2013-09-29 17:41:11.000  0.7   slave 1672
1747 2013-09-29 17:42:24.000  2.8  master 1747
1748 2013-09-29 17:45:06.000  2.3  master 1748
1749 2013-09-29 17:45:51.000  0.9   slave 1801
1750 2013-09-29 17:47:20.000  0.4   slave 2073
1751 2013-09-29 17:49:52.000  1.4   slave 1709
1752 2013-09-29 17:55:49.000  0.9   slave 1942
1753 2013-09-29 18:00:10.000  0.6   slave 1709
1754 2013-09-29 18:01:32.000  0.2   slave 1709
1755 2013-09-29 18:03:43.000  0.2   slave 1865
1756 2013-09-29 18:05:48.000  0.7   slave 2073
1757 2013-09-29 18:06:54.000  0.3   slave 1747
1758 2013-09-29 18:07:28.000  1.2   slave 2073
1759 2013-09-29 18:10:39.000  0.2   slave 1492
1760 2013-09-29 18:11:28.000  0.1   slave 1819
1761 2013-09-29 18:15:57.000  0.4   slave 1709
1762 2013-09-29 18:17:25.000  0.0   slave 1692
1763 2013-09-29 18:18:13.000  0.6   slave 1747
1764 2013-09-29 18:22:45.000  1.1   slave 1392
1765 2013-09-29 18:22:59.000  0.7   slave 1392
1766 2013-09-29 18:23:26.000  0.2   slave 2073
1767 2013-09-29 18:24:34.000  1.6   slave 1672
1768 2013-09-29 18:26:00.000  1.1   slave 1050
1769 2013-09-29 18:26:56.000  0.1   slave 1390
1770 2013-09-29 18:31:00.000  0.8   slave 1942
1771 2013-09-29 18:31:19.000  0.2   slave 1865
1772 2013-09-29 18:32:50.000  0.3   slave 1709
1773 2013-09-29 18:34:18.000  0.2   slave 1985
1774 2013-09-29 18:37:28.000  0.6   slave 1050
1775 2013-09-29 18:39:32.000  0.9   slave 1392
1776 2013-09-29 18:40:11.000  0.2   slave 1672
1777 2013-09-29 18:42:47.000  0.5   slave 1865
1778 2013-09-29 18:48:58.000  0.6   slave 2073
1779 2013-09-29 18:50:59.000  0.2   slave 1392
1780 2013-09-29 18:51:24.000  0.5   slave 1392
1781 2013-09-29 18:51:34.000  0.5   slave 1682
1782 2013-09-29 18:52:57.000  0.5   slave  949
1783 2013-09-29 18:56:34.000  0.3   slave  966
1784 2013-09-29 18:58:44.000  0.5   slave  949
1785 2013-09-29 18:59:59.000 -0.0   slave 1819
1786 2013-09-29 19:01:00.000  0.4   slave 1801
1787 2013-09-29 19:02:20.000  0.2   slave  949
1788 2013-09-29 19:10:21.000  0.4   slave 1881
1789 2013-09-29 19:13:05.000  0.4   slave 2163
1790 2013-09-29 19:14:45.000  0.4   slave 1819
1791 2013-09-29 19:22:57.000  0.2   slave 1492
1792 2013-09-29 19:23:24.000  0.3   slave 2073
1793 2013-09-29 19:24:12.000  0.3   slave 1682
1794 2013-09-29 19:26:48.000 -0.0   slave 1682
1795 2013-09-29 19:27:08.000  0.4   slave 1819
1796 2013-09-29 19:29:32.000  0.5   slave 1676
1797 2013-09-29 19:33:42.000  0.8   slave 1233
1798 2013-09-29 19:35:09.000  0.2   slave 1392
1799 2013-09-29 19:36:29.000  0.6   slave 1819
1800 2013-09-29 19:39:59.000  0.0   slave 2073
1801 2013-09-29 19:40:19.000  1.8  master 1801
1802 2013-09-29 19:41:48.000  0.2   slave 1985
1803 2013-09-29 19:42:13.000  0.1   slave 1691
1804 2013-09-29 19:46:35.000  0.6   slave 1697
1805 2013-09-29 19:50:18.000  0.1   slave 1747
1806 2013-09-29 19:51:58.000  0.5   slave 1819
1807 2013-09-29 19:52:45.000  0.2   slave 1999
1808 2013-09-29 19:54:11.000  0.2   slave 1985
1809 2013-09-29 19:54:33.000  0.6   slave 1819
1810 2013-09-29 19:55:13.000  0.1   slave 1819
1811 2013-09-29 19:57:42.000  0.4   slave 1819
1812 2013-09-29 19:59:26.000  0.7   slave 1682
1813 2013-09-29 20:17:22.000  0.1   slave 1590
1814 2013-09-29 20:29:43.000  0.7   slave 1709
1815 2013-09-29 20:30:07.000  0.2   slave 1999
1816 2013-09-29 20:33:05.000  0.2   slave 1801
1817 2013-09-29 20:53:00.000  1.2   slave 1985
1818 2013-09-29 21:04:29.000  1.7  master 1818
1819 2013-09-29 21:15:05.000  3.0  master 1819
1820 2013-09-29 21:17:20.000  1.7   slave 1392
1821 2013-09-29 21:19:09.000  0.2   slave 1748
1822 2013-09-29 21:19:18.000  0.2   slave 1392
1823 2013-09-29 21:19:59.000  0.3   slave 1682
1824 2013-09-29 21:20:15.000 -0.1   slave 2044
1825 2013-09-29 21:20:26.000  0.4   slave 1392
1826 2013-09-29 21:20:50.000  0.3   slave 1999
1827 2013-09-29 21:20:57.000  0.5   slave 1392
1828 2013-09-29 21:21:08.000  0.8   slave 1709
1829 2013-09-29 21:21:51.000  0.1   slave 2073
1830 2013-09-29 21:22:05.000  0.8   slave 2073
1831 2013-09-29 21:22:22.000  0.5   slave 1942
1832 2013-09-29 21:23:16.000  3.1  master 1832
1833 2013-09-29 21:25:13.000  1.6   slave 1050
1834 2013-09-29 21:26:30.000  0.8   slave 1865
1835 2013-09-29 21:26:36.000  1.3   slave 1050
1836 2013-09-29 21:27:29.000  0.5   slave  949
1837 2013-09-29 21:27:46.000  0.8   slave 1697
1838 2013-09-29 21:27:59.000  0.6   slave 1050
1839 2013-09-29 21:28:39.000  0.5   slave  984
1840 2013-09-29 21:29:14.000  0.7   slave 1881
1841 2013-09-29 21:29:44.000  0.2   slave 1942
1842 2013-09-29 21:29:52.000  0.1   slave 1697
1843 2013-09-29 21:30:06.000  0.2   slave 1865
1844 2013-09-29 21:30:36.000  0.6   slave 1050
1845 2013-09-29 21:31:23.000  0.1   slave 1709
1846 2013-09-29 21:32:07.000  0.2   slave 1865
1847 2013-09-29 21:32:41.000  1.1   slave 1881
1848 2013-09-29 21:33:02.000  1.7  master 1848
1849 2013-09-29 21:35:22.000 -0.1   slave 1697
1850 2013-09-29 21:36:45.000  1.0   slave 1069
1851 2013-09-29 21:37:56.000  0.4   slave 1050
1852 2013-09-29 21:38:10.000  0.6   slave 1050
1853 2013-09-29 21:38:27.000  0.2   slave 1050
1854 2013-09-29 21:39:03.000  0.6   slave 1985
1855 2013-09-29 21:39:21.000  0.7   slave 1590
1856 2013-09-29 21:39:52.000  0.8   slave 1892
1857 2013-09-29 21:40:16.000  0.7   slave 1985
1858 2013-09-29 21:40:33.000  0.2   slave 1697
1859 2013-09-29 21:44:08.000  0.8   slave 1697
1860 2013-09-29 21:44:46.000  0.9   slave 1881
1861 2013-09-29 21:46:04.000  0.4   slave 2268
1862 2013-09-29 21:47:16.000  0.4   slave 1697
1863 2013-09-29 21:47:36.000  0.3   slave 1709
1864 2013-09-29 21:47:55.000  1.2   slave 1942
1865 2013-09-29 21:48:05.000  0.8  master 1865
1866 2013-09-29 21:48:48.000  0.4   slave 1380
1867 2013-09-29 21:49:15.000  1.5   slave 1881
1868 2013-09-29 21:50:53.000  0.0   slave 1697
1869 2013-09-29 21:52:12.000  0.2   slave 1942
1870 2013-09-29 21:54:07.000  0.3   slave 2073
1871 2013-09-29 21:55:09.000  0.3   slave 1050
1872 2013-09-29 21:55:41.000  0.4   slave 1942
1873 2013-09-29 21:55:56.000  0.3   slave 1985
1874 2013-09-29 21:56:19.000  0.3   slave 1050
1875 2013-09-29 21:57:15.000  0.6   slave 1818
1876 2013-09-29 21:58:10.000  0.6   slave 1865
1877 2013-09-29 22:00:13.000  0.7   slave 1153
1878 2013-09-29 22:01:33.000  0.8   slave 1985
1879 2013-09-29 22:02:28.000  1.2   slave 1985
1880 2013-09-29 22:02:57.000  0.5   slave 1865
1881 2013-09-29 22:08:34.000  1.6  master 1881
1882 2013-09-29 22:09:32.000  0.6   slave 1942
1883 2013-09-29 22:11:17.000  0.1   slave 1697
1884 2013-09-29 22:11:52.000  0.0   slave 1682
1885 2013-09-29 22:12:08.000  0.2   slave 1942
1886 2013-09-29 22:14:32.000  0.4   slave 1538
1887 2013-09-29 22:15:48.000  3.3  master 1887
1888 2013-09-29 22:18:38.000  0.8   slave 1709
1889 2013-09-29 22:19:21.000  1.0   slave 1153
1890 2013-09-29 22:19:51.000  0.7   slave 2242
1891 2013-09-29 22:20:13.000  1.2   slave 1892
1892 2013-09-29 22:21:13.000  2.0  master 1892
1893 2013-09-29 22:21:35.000  1.2   slave 1985
1894 2013-09-29 22:22:55.000  1.3   slave 1050
1895 2013-09-29 22:23:36.000  0.4   slave 1692
1896 2013-09-29 22:23:53.000  0.8   slave 1050
1897 2013-09-29 22:24:24.000  0.5   slave 2073
1898 2013-09-29 22:25:25.000  0.3   slave 1709
1899 2013-09-29 22:25:36.000  0.4   slave 1709
1900 2013-09-29 22:26:04.000  1.9  master 1900
1901 2013-09-29 22:27:37.000  0.7   slave 1692
1902 2013-09-29 22:27:57.000  0.3   slave 1985
1903 2013-09-29 22:28:14.000  0.5   slave 1942
1904 2013-09-29 22:29:06.000  0.6   slave 1050
1905 2013-09-29 22:29:42.000  0.6   slave 1892
1906 2013-09-29 22:31:14.000  0.4   slave 1050
1907 2013-09-29 22:31:30.000  0.3   slave 1881
1908 2013-09-29 22:31:36.000  0.3   slave 1682
1909 2013-09-29 22:32:08.000  1.4   slave 1881
1910 2013-09-29 22:32:56.000  0.7   slave 1865
1911 2013-09-29 22:34:18.000  0.1   slave 1392
1912 2013-09-29 22:34:27.000  0.4   slave 1985
1913 2013-09-29 22:34:38.000  0.1   slave 1801
1914 2013-09-29 22:37:10.000  0.2   slave 1801
1915 2013-09-29 22:39:22.000  0.6   slave  949
1916 2013-09-29 22:39:41.000  0.4   slave 1985
1917 2013-09-29 22:41:57.000  0.2   slave 1050
1918 2013-09-29 22:43:18.000  0.7   slave 1069
1919 2013-09-29 22:44:00.000  0.2   slave 1050
1920 2013-09-29 22:44:51.000  0.4   slave 1682
1921 2013-09-29 22:45:00.000  0.3   slave  949
1922 2013-09-29 22:45:15.000  0.6   slave 1050
1923 2013-09-29 22:46:14.000  1.4   slave 1050
1924 2013-09-29 22:46:58.000  1.0   slave 2268
1925 2013-09-29 22:48:25.000  0.6   slave 2242
1926 2013-09-29 22:48:54.000  0.3   slave 2242
1927 2013-09-29 22:49:08.000  0.4   slave 1050
1928 2013-09-29 22:49:41.000  0.8   slave 1050
1929 2013-09-29 22:50:18.000  0.6   slave 1050
1930 2013-09-29 22:51:55.000  0.2   slave  926
1931 2013-09-29 22:53:37.000  0.5   slave 2268
1932 2013-09-29 22:56:05.000  0.2   slave 1050
1933 2013-09-29 22:56:57.000  0.5   slave 1985
1934 2013-09-29 23:02:22.000  0.2   slave 1392
1935 2013-09-29 23:04:14.000  0.4   slave 1985
1936 2013-09-29 23:04:39.000  0.3   slave  984
1937 2013-09-29 23:07:30.000  0.4   slave 2073
1938 2013-09-29 23:10:27.000  0.6   slave  949
1939 2013-09-29 23:11:35.000  0.1   slave  926
1940 2013-09-29 23:12:14.000  0.0   slave 1392
1941 2013-09-29 23:13:07.000  0.1   slave 1390
1942 2013-09-29 23:14:39.000  1.6  master 1942
1943 2013-09-29 23:17:29.000  1.0   slave 1942
1944 2013-09-29 23:17:43.000  1.0   slave 1050
1945 2013-09-29 23:19:02.000  0.6   slave  949
1946 2013-09-29 23:19:24.000  0.2   slave 1392
1947 2013-09-29 23:21:31.000  0.0   slave 1697
1948 2013-09-29 23:22:10.000  0.1   slave  984
1949 2013-09-29 23:22:16.000  0.2   slave 1942
1950 2013-09-29 23:23:43.000  0.1   slave 1692
1951 2013-09-29 23:24:00.000  0.4   slave 2268
1952 2013-09-29 23:25:44.000  0.9   slave 1985
1953 2013-09-29 23:26:16.000  0.4   slave 2242
1954 2013-09-29 23:27:18.000  0.1   slave 1392
1955 2013-09-29 23:27:46.000  0.3   slave 1050
1956 2013-09-29 23:34:19.000  0.5   slave 1985
1957 2013-09-29 23:37:33.000  1.1   slave 1709
1958 2013-09-29 23:37:47.000  1.1   slave 2163
1959 2013-09-29 23:38:16.000  0.3   slave 1392
1960 2013-09-29 23:38:36.000  0.2   slave 1818
1961 2013-09-29 23:39:08.000  0.1   slave 1676
1962 2013-09-29 23:42:03.000  0.2   slave 1033
1963 2013-09-29 23:42:23.000  0.2   slave 1682
1964 2013-09-29 23:43:32.000  0.6   slave 1672
1965 2013-09-29 23:44:46.000  1.3   slave 1672
1966 2013-09-29 23:46:53.000  0.2   slave 1985
1967 2013-09-29 23:47:07.000  0.1   slave 1153
1968 2013-09-29 23:50:15.000  0.2   slave 1985
1969 2013-09-29 23:54:23.000 -0.1   slave 2044
1970 2013-09-29 23:57:10.000  0.2   slave 1392
1971 2013-09-30 00:04:00.000  0.4   slave 2163
1972 2013-09-30 00:04:50.000  0.8   slave  949
1973 2013-09-30 00:06:46.000  1.1   slave  984
1974 2013-09-30 00:07:34.000  0.1   slave 1977
1975 2013-09-30 00:08:05.000  0.3   slave 2268
1976 2013-09-30 00:08:15.000  0.1   slave 1977
1977 2013-09-30 00:08:57.000  1.9  master 1977
1978 2013-09-30 00:09:28.000  1.6   slave  900
1979 2013-09-30 00:10:39.000  0.3   slave 2242
1980 2013-09-30 00:11:21.000  0.5   slave 1050
1981 2013-09-30 00:11:57.000  0.4   slave 1692
1982 2013-09-30 00:13:15.000  0.5   slave 1985
1983 2013-09-30 00:17:14.000  0.3   slave 2044
1984 2013-09-30 00:18:18.000  0.6   slave 2268
1985 2013-09-30 00:21:18.000  1.9  master 1985
1986 2013-09-30 00:23:00.000  1.0   slave 1050
1987 2013-09-30 00:25:06.000  0.4   slave 1069
1988 2013-09-30 00:28:05.000  0.1   slave 1153
1989 2013-09-30 00:32:19.000  0.1   slave 1985
1990 2013-09-30 00:35:02.000  0.3   slave 1985
1991 2013-09-30 00:35:46.000  1.0   slave 1985
1992 2013-09-30 00:36:58.000  0.1   slave 1985
1993 2013-09-30 00:37:12.000  0.2   slave 1069
1994 2013-09-30 00:41:08.000  0.6   slave 2073
1995 2013-09-30 00:45:57.000  0.3   slave 1697
1996 2013-09-30 00:47:35.000  0.6   slave 1977
1997 2013-09-30 00:49:04.000  0.5   slave 1709
1998 2013-09-30 00:51:05.000  0.2   slave 1697
1999 2013-09-30 00:55:21.000  2.1  master 1999
2000 2013-09-30 00:56:43.000  0.4   slave 1682
2001 2013-09-30 00:57:22.000  0.4   slave 1747
2002 2013-09-30 00:59:49.000  0.9   slave 1881
2003 2013-09-30 01:00:53.000  0.8   slave 1881
2004 2013-09-30 01:02:11.000  0.2   slave 1709
2005 2013-09-30 01:02:38.000  0.7   slave 1881
2006 2013-09-30 01:02:50.000  0.7   slave 1832
2007 2013-09-30 01:03:01.000  0.7   slave 1942
2008 2013-09-30 01:09:17.000  0.3   slave 2497
2009 2013-09-30 01:12:12.000  0.3   slave 2268
2010 2013-09-30 01:14:34.000  0.1   slave 2497
2011 2013-09-30 01:14:54.000  0.6   slave 1153
2012 2013-09-30 01:15:21.000  0.1   slave 1392
2013 2013-09-30 01:16:15.000  0.7   slave 2268
2014 2013-09-30 01:21:28.000  0.3   slave 1392
2015 2013-09-30 01:21:37.000  0.1   slave 2044
2016 2013-09-30 01:23:33.000  0.8   slave 1801
2017 2013-09-30 01:30:39.000  0.0   slave 1977
2018 2013-09-30 01:31:05.000  0.6   slave  900
2019 2013-09-30 01:32:05.000  0.2   slave 1977
2020 2013-09-30 01:32:35.000  0.8   slave 1892
2021 2013-09-30 01:37:33.000  1.2   slave 1292
2022 2013-09-30 01:46:22.000  1.4   slave 1985
2023 2013-09-30 01:48:30.000  0.9   slave 2163
2024 2013-09-30 01:49:55.000  0.3   slave  949
2025 2013-09-30 01:50:44.000  0.3   slave  966
2026 2013-09-30 01:53:32.000  0.3   slave 1392
2027 2013-09-30 01:54:33.000  0.8   slave 1392
2028 2013-09-30 02:19:04.000  0.2   slave 1050
2029 2013-09-30 02:20:35.000  0.6   slave 1985
2030 2013-09-30 02:21:01.000  0.1   slave 1392
2031 2013-09-30 02:21:16.000  3.7  master 2031
2032 2013-09-30 02:23:58.000  2.0   slave 1747
2033 2013-09-30 02:24:26.000  1.2   slave 1709
2034 2013-09-30 02:25:06.000  1.1   slave 1050
2035 2013-09-30 02:25:35.000  0.6   slave 1985
2036 2013-09-30 02:26:02.000  0.5   slave 1292
2037 2013-09-30 02:26:18.000  0.3   slave 1538
2038 2013-09-30 02:26:34.000  0.6   slave 1985
2039 2013-09-30 02:27:27.000  0.9   slave 1709
2040 2013-09-30 02:28:09.000  1.1   slave 1535
2041 2013-09-30 02:28:40.000  1.0   slave 1985
2042 2013-09-30 02:29:05.000  0.9   slave  949
2043 2013-09-30 02:30:02.000  0.7   slave 1050
2044 2013-09-30 02:31:14.000  2.5  master 2044
2045 2013-09-30 02:34:12.000  0.9   slave 1050
2046 2013-09-30 02:35:40.000  0.2   slave 1977
2047 2013-09-30 02:37:15.000  0.5   slave 1709
2048 2013-09-30 02:38:23.000  0.0   slave 1682
2049 2013-09-30 02:39:25.000 -0.0   slave 2044
2050 2013-09-30 02:39:44.000  1.0   slave 2733
2051 2013-09-30 02:40:40.000  1.3   slave 1892
2052 2013-09-30 02:41:52.000  0.8   slave 1069
2053 2013-09-30 02:42:33.000  0.3   slave 1379
2054 2013-09-30 02:42:46.000  0.5   slave 1682
2055 2013-09-30 02:43:05.000  0.7   slave 1748
2056 2013-09-30 02:43:26.000  1.1   slave  229
2057 2013-09-30 02:43:59.000  0.3   slave 1535
2058 2013-09-30 02:44:17.000  1.2   slave 1672
2059 2013-09-30 02:44:42.000  0.8   slave 1747
2060 2013-09-30 02:44:56.000  0.7   slave 1050
2061 2013-09-30 02:45:55.000  0.3   slave 1050
2062 2013-09-30 02:46:36.000  0.8   slave 1050
2063 2013-09-30 02:47:24.000  0.4   slave 1535
2064 2013-09-30 02:48:41.000  0.9   slave 1709
2065 2013-09-30 02:49:50.000 -0.1   slave 2044
2066 2013-09-30 02:51:01.000  1.2   slave 1682
2067 2013-09-30 02:51:56.000  0.4   slave 1881
2068 2013-09-30 02:52:21.000  0.2   slave 1985
2069 2013-09-30 02:54:50.000  0.7   slave 3232
2070 2013-09-30 02:56:32.000  0.3   slave 1682
2071 2013-09-30 02:58:20.000  0.6   slave 1942
2072 2013-09-30 02:58:30.000  0.6   slave 1050
2073 2013-09-30 02:59:11.000  1.8  master 2073
2074 2013-09-30 03:01:35.000  0.2   slave  949
2075 2013-09-30 03:01:52.000  0.1   slave 1492
2076 2013-09-30 03:03:17.000 -0.2   slave 2044
2077 2013-09-30 03:03:40.000  0.8   slave 1881
2078 2013-09-30 03:07:07.000  0.3   slave 1697
2079 2013-09-30 03:11:23.000  0.1   slave 1985
2080 2013-09-30 03:13:50.000  0.2   slave 1033
2081 2013-09-30 03:19:44.000  0.1   slave 1709
2082 2013-09-30 03:19:53.000  0.1   slave 1801
2083 2013-09-30 03:23:29.000 -0.1   slave 2044
2084 2013-09-30 03:24:50.000  0.1   slave 1672
2085 2013-09-30 03:30:41.000  0.3   slave 1392
2086 2013-09-30 03:31:00.000  0.5   slave 1050
2087 2013-09-30 03:31:14.000  0.1   slave  926
2088 2013-09-30 03:36:36.000  0.1   slave 1492
2089 2013-09-30 03:37:22.000  0.7   slave 1200
2090 2013-09-30 03:39:25.000  0.3   slave 2163
2091 2013-09-30 03:41:08.000  0.6   slave 1069
2092 2013-09-30 03:44:52.000  0.6   slave 1691
2093 2013-09-30 03:45:13.000  0.3   slave 1535
2094 2013-09-30 03:46:28.000  1.0   slave 1999
2095 2013-09-30 03:53:26.000  1.4   slave 1457
2096 2013-09-30 03:55:21.000  1.1   slave 1457
2097 2013-09-30 04:03:46.000  0.2   slave 1747
2098 2013-09-30 04:05:30.000  0.5   slave 2694
2099 2013-09-30 04:05:56.000  0.6   slave 1942
2100 2013-09-30 04:06:20.000  0.6   slave  229
2101 2013-09-30 04:06:27.000  0.6   slave 2694
2102 2013-09-30 04:09:02.000 -0.0   slave 2073
2103 2013-09-30 04:09:20.000  0.3   slave 2268
2104 2013-09-30 04:09:48.000  0.1   slave 1392
2105 2013-09-30 04:10:22.000  1.0   slave 2268
2106 2013-09-30 04:11:53.000  0.2   slave  949
2107 2013-09-30 04:12:07.000 -0.0   slave 1748
2108 2013-09-30 04:15:13.000  0.7   slave 2268
2109 2013-09-30 04:17:44.000  0.3   slave 1801
2110 2013-09-30 04:22:14.000  0.4   slave 1457
2111 2013-09-30 04:24:41.000  0.2   slave 2073
2112 2013-09-30 04:29:01.000  0.1   slave 2073
2113 2013-09-30 04:31:46.000  0.5   slave 1069
2114 2013-09-30 04:32:51.000  1.3   slave 2733
2115 2013-09-30 04:33:40.000  0.4   slave 1709
2116 2013-09-30 04:35:37.000  0.5   slave 1738
2117 2013-09-30 04:41:41.000  0.3   slave 2268
2118 2013-09-30 04:43:15.000  0.3   slave 1985
2119 2013-09-30 04:48:58.000  2.5  master 2119
2120 2013-09-30 04:52:29.000  0.4   slave 1050
2121 2013-09-30 04:55:44.000  0.2   slave 2242
2122 2013-09-30 05:01:21.000  0.2   slave 1801
2123 2013-09-30 05:03:13.000  0.2   slave 1682
2124 2013-09-30 05:11:12.000  1.2   slave  900
2125 2013-09-30 05:11:47.000  0.3   slave  900
2126 2013-09-30 05:15:48.000  0.7   slave 1801
2127 2013-09-30 05:19:58.000  1.2   slave 1748
2128 2013-09-30 05:21:51.000  0.3   slave  949
2129 2013-09-30 05:22:03.000  0.3   slave 1747
2130 2013-09-30 05:22:49.000 -0.0   slave 2044
2131 2013-09-30 05:26:15.000  0.3   slave 1709
2132 2013-09-30 05:31:56.000  0.3   slave 1709
2133 2013-09-30 05:32:41.000  0.8   slave 1457
2134 2013-09-30 05:37:22.000  0.3   slave 1848
2135 2013-09-30 05:49:58.000  0.3   slave 1672
2136 2013-09-30 05:55:17.000  0.5   slave 1942
2137 2013-09-30 05:56:55.000  0.6   slave 1050
2138 2013-09-30 05:59:39.000  1.1   slave 1050
2139 2013-09-30 06:06:22.000  0.5   slave 1050
2140 2013-09-30 06:06:42.000  0.3   slave 1682
2141 2013-09-30 06:07:30.000  0.2   slave  926
2142 2013-09-30 06:14:57.000  1.0   slave  229
2143 2013-09-30 06:35:25.000  0.6   slave 2073
2144 2013-09-30 06:39:54.000  0.9   slave 2073
2145 2013-09-30 06:44:59.000  0.6   slave 2694
2146 2013-09-30 06:57:57.000  0.4   slave 1033
2147 2013-09-30 07:03:15.000  0.8   slave 2163
2148 2013-09-30 07:18:19.000  0.5   slave 2665
2149 2013-09-30 07:20:37.000  0.2   slave 2213
2150 2013-09-30 07:35:19.000  0.8   slave 1747
2151 2013-09-30 07:36:03.000  0.8   slave 2701
2152 2013-09-30 07:37:53.000  0.3   slave 2268
2153 2013-09-30 07:39:39.000  1.0   slave  229
2154 2013-09-30 07:40:12.000  1.3   slave  229
2155 2013-09-30 07:45:37.000  0.7   slave 2497
2156 2013-09-30 07:52:23.000  0.4   slave 1709
2157 2013-09-30 07:54:07.000  1.0   slave 1672
2158 2013-09-30 08:04:41.000  0.3   slave 1881
2159 2013-09-30 08:22:38.000  1.4   slave 2242
2160 2013-09-30 08:28:03.000  0.6   slave  900
2161 2013-09-30 08:54:31.000  0.5   slave 1985
2162 2013-09-30 09:05:00.000  0.8   slave 1535
2163 2013-09-30 09:10:37.000  2.0  master 2163
2164 2013-09-30 09:14:11.000  0.3   slave 1292
2165 2013-09-30 09:17:59.000  0.6   slave 1985
2166 2013-09-30 10:07:48.000  0.9   slave  949
2167 2013-09-30 10:08:00.000  0.8   slave 1999
2168 2013-09-30 10:09:52.000  0.5   slave  229
2169 2013-09-30 10:10:59.000  1.0   slave  229
2170 2013-09-30 10:45:47.000  1.0   slave 1457
2171 2013-09-30 10:46:33.000  0.6   slave 1457
2172 2013-09-30 11:06:40.000  0.6   slave 2701
2173 2013-09-30 11:07:19.000  0.5   slave 2701
2174 2013-09-30 11:09:07.000  0.9   slave 1985
2175 2013-09-30 11:10:48.000  0.4   slave 2701
2176 2013-09-30 11:13:15.000  0.6   slave 2701
2177 2013-09-30 11:18:43.000  0.5   slave 2701
2178 2013-09-30 11:44:00.000  0.4   slave 1881
2179 2013-09-30 11:50:53.000  0.5   slave 2701
2180 2013-09-30 11:51:06.000  0.5   slave 2665
2181 2013-09-30 11:55:20.000  0.5   slave 2701
2182 2013-09-30 11:56:24.000  0.9   slave 2701
2183 2013-09-30 11:58:48.000  0.4   slave  966
2184 2013-09-30 12:01:27.000  1.3   slave  229
2185 2013-09-30 12:19:55.000  1.3   slave 1538
2186 2013-09-30 12:25:05.000  1.5   slave 1672
2187 2013-09-30 12:26:45.000  0.3   slave 1682
2188 2013-09-30 12:34:26.000  0.9   slave 1709
2189 2013-09-30 12:38:28.000  0.2   slave 1697
2190 2013-09-30 12:43:00.000  0.3   slave 1848
2191 2013-09-30 12:46:43.000  0.8   slave 2073
2192 2013-09-30 13:18:38.000  1.4   slave 1747
2193 2013-09-30 13:21:06.000  0.6   slave 1709
2194 2013-09-30 13:31:29.000  1.0   slave 2163
2195 2013-09-30 13:33:33.000  0.4   slave 1050
2196 2013-09-30 14:00:39.000  0.6   slave 2432
2197 2013-09-30 14:03:07.000  1.1   slave 2497
2198 2013-09-30 14:07:07.000  1.1   slave 2242
2199 2013-09-30 14:39:58.000  0.6   slave  229
2200 2013-09-30 14:43:51.000  1.4   slave 2701
2201 2013-09-30 15:14:25.000  0.6   slave 2497
2202 2013-09-30 15:19:00.000  1.1   slave  229
2203 2013-09-30 15:29:04.000  0.5   slave 1985
2204 2013-09-30 15:30:43.000  0.9   slave 1818
2205 2013-09-30 15:35:10.000  0.7   slave  229
2206 2013-09-30 15:36:25.000  0.6   slave 2497
2207 2013-09-30 15:43:40.000  0.4   slave 2497
2208 2013-09-30 15:50:46.000  0.7   slave  229
2209 2013-09-30 15:51:47.000  1.3   slave  229
2210 2013-09-30 16:44:57.000  0.4   slave 1801
2211 2013-09-30 16:54:40.000  0.6   slave 2268
2212 2013-09-30 17:03:21.000  0.5   slave 2497
2213 2013-09-30 17:14:24.000  1.7  master 2213
2214 2013-09-30 17:46:49.000  0.9   slave 2268
2215 2013-09-30 18:10:44.000  0.6   slave 2242
2216 2013-09-30 19:11:24.000  0.8   slave 1738
2217 2013-09-30 19:21:33.000  0.2   slave 2309
2218 2013-09-30 20:25:34.000  0.5   slave 2497
2219 2013-09-30 20:37:39.000  0.4   slave 2242
2220 2013-09-30 20:45:50.000  0.1   slave 2665
2221 2013-09-30 20:55:06.000  0.2   slave 2242
2222 2013-09-30 20:56:27.000  0.6   slave 2268
2223 2013-09-30 20:56:53.000  0.2   slave 2242
2224 2013-09-30 21:01:12.000  0.1   slave 2242
2225 2013-09-30 21:01:23.000  0.5   slave  900
2226 2013-09-30 21:06:34.000  0.3   slave 2432
2227 2013-09-30 21:28:17.000  0.4   slave 2213
2228 2013-09-30 21:31:22.000  0.8   slave  900
2229 2013-09-30 22:12:33.000  0.5   slave 2665
2230 2013-09-30 22:23:37.000  0.2   slave 1535
2231 2013-09-30 22:26:27.000  1.5   slave 2268
2232 2013-09-30 22:27:11.000  0.5   slave 2242
2233 2013-09-30 22:31:51.000  0.6   slave 2242
2234 2013-09-30 22:33:34.000  0.6   slave 2268
2235 2013-09-30 22:34:04.000  0.6   slave 2497
2236 2013-09-30 22:35:06.000  0.5   slave 2497
2237 2013-09-30 22:38:00.000  0.4   slave 1292
2238 2013-09-30 22:49:15.000  0.3   slave 2213
2239 2013-09-30 23:05:17.000  0.2   slave 2497
2240 2013-09-30 23:05:46.000  0.3   slave 2268
2241 2013-09-30 23:12:44.000  0.7   slave 2268
2242 2013-09-30 23:47:36.000  1.8  master 2242
2243 2013-09-30 23:53:05.000  0.5   slave 2497
2244 2013-09-30 23:55:22.000  0.1   slave 2255
2245 2013-09-30 23:55:36.000  0.5   slave 2701
2246 2013-10-01 00:05:00.000  0.9   slave  984
2247 2013-10-01 00:06:47.000  0.9   slave 2701
2248 2013-10-01 00:06:59.000  1.0   slave 2701
2249 2013-10-01 00:09:07.000  0.7   slave 2242
2250 2013-10-01 00:14:50.000  1.1   slave 2701
2251 2013-10-01 00:30:39.000  0.8   slave 2733
2252 2013-10-01 00:31:59.000  0.9   slave  926
2253 2013-10-01 00:50:55.000  0.3   slave  949
2254 2013-10-01 01:02:11.000  0.7   slave 2701
2255 2013-10-01 01:31:40.000  2.7  master 2255
2256 2013-10-01 01:33:27.000  1.1   slave  229
2257 2013-10-01 01:34:17.000  0.8   slave 2309
2258 2013-10-01 01:34:29.000  0.6   slave 2255
2259 2013-10-01 01:35:35.000  0.8   slave 2268
2260 2013-10-01 01:35:43.000  0.6   slave 2497
2261 2013-10-01 01:36:40.000  0.5   slave  229
2262 2013-10-01 01:39:25.000  1.1   slave  229
2263 2013-10-01 01:40:20.000  0.7   slave  229
2264 2013-10-01 01:41:25.000  0.9   slave 2309
2265 2013-10-01 01:42:35.000  0.4   slave  229
2266 2013-10-01 01:42:59.000  0.6   slave 3069
2267 2013-10-01 01:43:47.000  1.2   slave  229
2268 2013-10-01 01:45:12.000  1.5  master 2268
2269 2013-10-01 01:48:54.000  0.5   slave 2694
2270 2013-10-01 01:52:25.000  0.4   slave 2497
2271 2013-10-01 01:52:52.000  0.8   slave 1892
2272 2013-10-01 01:54:05.000  0.7   slave 3210
2273 2013-10-01 01:54:29.000  0.4   slave 2255
2274 2013-10-01 01:55:33.000  0.4   slave 1033
2275 2013-10-01 01:56:47.000  2.3  master 2275
2276 2013-10-01 01:58:31.000  0.9   slave 1339
2277 2013-10-01 01:59:00.000  0.4   slave 1033
2278 2013-10-01 02:00:12.000  0.3   slave 2497
2279 2013-10-01 02:01:03.000  0.2   slave 1033
2280 2013-10-01 02:04:26.000  0.2   slave 2309
2281 2013-10-01 02:04:55.000  0.4   slave 2694
2282 2013-10-01 02:05:50.000  0.3   slave 2497
2283 2013-10-01 02:09:24.000  0.3   slave 1985
2284 2013-10-01 02:11:56.000  0.4   slave 2268
2285 2013-10-01 02:14:40.000  0.2   slave 2268
2286 2013-10-01 02:21:17.000  0.8   slave 2255
2287 2013-10-01 02:24:09.000  0.2   slave 2309
2288 2013-10-01 02:24:37.000  0.9   slave 2268
2289 2013-10-01 02:25:27.000  0.1   slave 2497
2290 2013-10-01 02:28:20.000  0.2   slave 2309
2291 2013-10-01 02:41:49.000  0.7   slave 2694
2292 2013-10-01 02:42:08.000  0.7   slave 2309
2293 2013-10-01 02:42:31.000  0.3   slave 2497
2294 2013-10-01 02:43:03.000  0.4   slave 2497
2295 2013-10-01 02:44:09.000  0.3   slave 2242
2296 2013-10-01 02:46:14.000  0.1   slave 2309
2297 2013-10-01 02:50:48.000  0.6   slave 2309
2298 2013-10-01 02:52:23.000  0.6   slave 2879
2299 2013-10-01 02:54:38.000  0.6   slave 2497
2300 2013-10-01 02:55:18.000  0.3   slave 2255
2301 2013-10-01 02:55:26.000  0.5   slave  229
2302 2013-10-01 03:08:10.000  0.3   slave 2242
2303 2013-10-01 03:08:59.000  0.8   slave 2309
2304 2013-10-01 03:09:46.000  0.7   slave 1942
2305 2013-10-01 03:11:34.000  0.3   slave 2309
2306 2013-10-01 03:13:02.000  0.3   slave 2268
2307 2013-10-01 03:14:11.000  0.4   slave 2497
2308 2013-10-01 03:15:38.000  0.5   slave 2445
2309 2013-10-01 03:16:14.000  2.1  master 2309
2310 2013-10-01 03:19:29.000  0.3   slave  667
2311 2013-10-01 03:19:56.000  0.1   slave 2309
2312 2013-10-01 03:20:56.000  0.7   slave 2255
2313 2013-10-01 03:21:58.000  0.9   slave 2255
2314 2013-10-01 03:23:22.000  0.0   slave 2309
2315 2013-10-01 03:28:54.000  1.1   slave 2309
2316 2013-10-01 03:30:22.000  0.3   slave 2255
2317 2013-10-01 03:32:44.000  3.9  master 2317
2318 2013-10-01 03:36:08.000  1.7   slave 2879
2319 2013-10-01 03:36:48.000  1.3   slave 2519
2320 2013-10-01 03:37:04.000  0.8   slave 2445
2321 2013-10-01 03:37:25.000  0.6   slave 2309
2322 2013-10-01 03:37:46.000  0.7   slave 2879
2323 2013-10-01 03:38:07.000  0.7   slave  714
2324 2013-10-01 03:39:06.000  1.0   slave 2309
2325 2013-10-01 03:39:20.000  1.3   slave 2879
2326 2013-10-01 03:39:28.000  1.4   slave 2879
2327 2013-10-01 03:39:35.000  1.2   slave 2459
2328 2013-10-01 03:40:01.000  0.8   slave  720
2329 2013-10-01 03:40:17.000  0.9   slave 2445
2330 2013-10-01 03:40:30.000  0.7   slave 2457
2331 2013-10-01 03:40:49.000  1.2   slave  720
2332 2013-10-01 03:41:35.000  0.5   slave  720
2333 2013-10-01 03:42:20.000  1.1   slave 3069
2334 2013-10-01 03:43:06.000  1.4   slave 2879
2335 2013-10-01 03:43:39.000  0.7   slave 2519
2336 2013-10-01 03:43:56.000  0.7   slave 2519
2337 2013-10-01 03:44:25.000  1.1   slave  720
2338 2013-10-01 03:44:36.000  1.6   slave 2733
2339 2013-10-01 03:45:09.000  0.8   slave 2519
2340 2013-10-01 03:45:30.000  0.4   slave  142
2341 2013-10-01 03:45:46.000  0.9   slave 2309
2342 2013-10-01 03:45:55.000  1.0   slave  229
2343 2013-10-01 03:46:24.000  0.4   slave 2255
2344 2013-10-01 03:46:47.000  1.8  master 2344
2345 2013-10-01 03:47:16.000  1.8   slave  667
2346 2013-10-01 03:48:03.000  1.2   slave 2519
2347 2013-10-01 03:48:16.000  1.1   slave 3069
2348 2013-10-01 03:48:29.000  1.5   slave  714
2349 2013-10-01 03:48:52.000  0.9   slave  720
2350 2013-10-01 03:49:55.000  1.3   slave 2879
2351 2013-10-01 03:50:12.000  1.3   slave 2879
2352 2013-10-01 03:51:20.000  0.5   slave 2396
2353 2013-10-01 03:51:29.000  0.9   slave 2396
2354 2013-10-01 03:51:40.000  1.1   slave 3069
2355 2013-10-01 03:52:01.000  0.6   slave 2242
2356 2013-10-01 03:52:32.000  0.7   slave 2519
2357 2013-10-01 03:52:59.000  0.8   slave 2519
2358 2013-10-01 03:53:31.000  0.6   slave 2733
2359 2013-10-01 03:53:45.000  0.2   slave 2309
2360 2013-10-01 03:54:49.000  0.7   slave 2309
2361 2013-10-01 03:55:24.000  0.2   slave 2309
2362 2013-10-01 03:55:49.000  0.6   slave 2457
2363 2013-10-01 03:56:13.000  1.1   slave  720
2364 2013-10-01 03:56:47.000  0.4   slave  720
2365 2013-10-01 03:57:12.000  0.8   slave 2457
2366 2013-10-01 03:57:28.000  0.9   slave 2457
2367 2013-10-01 03:57:56.000  0.3   slave 2733
2368 2013-10-01 03:59:21.000  0.4   slave 2800
2369 2013-10-01 04:00:11.000  0.6   slave 2396
2370 2013-10-01 04:00:28.000  1.6  master 2370
2371 2013-10-01 04:00:45.000  1.3   slave 2879
2372 2013-10-01 04:01:37.000  0.5   slave 1069
2373 2013-10-01 04:01:57.000  0.7   slave  452
2374 2013-10-01 04:03:23.000  0.7   slave 2497
2375 2013-10-01 04:03:58.000  0.5   slave  222
2376 2013-10-01 04:04:10.000  0.6   slave 3069
2377 2013-10-01 04:04:58.000  0.5   slave 2396
2378 2013-10-01 04:05:39.000  0.4   slave 2268
2379 2013-10-01 04:06:11.000  0.5   slave 2879
2380 2013-10-01 04:07:07.000  0.7   slave  108
2381 2013-10-01 04:07:14.000  0.6   slave  108
2382 2013-10-01 04:08:21.000  1.5   slave 2432
2383 2013-10-01 04:09:26.000  1.1   slave 2544
2384 2013-10-01 04:09:45.000  1.5   slave 2432
2385 2013-10-01 04:10:15.000  0.7   slave 2432
2386 2013-10-01 04:10:55.000  0.7   slave 3232
2387 2013-10-01 04:11:22.000  0.5   slave 2459
2388 2013-10-01 04:11:38.000  1.4   slave 2445
2389 2013-10-01 04:13:05.000  1.3   slave 2445
2390 2013-10-01 04:13:25.000  1.4   slave 2396
2391 2013-10-01 04:15:08.000  0.9   slave 2309
2392 2013-10-01 04:15:38.000  0.2   slave 2800
2393 2013-10-01 04:16:21.000  0.3   slave 2432
2394 2013-10-01 04:16:34.000  0.5   slave 2396
2395 2013-10-01 04:17:30.000 -0.1   slave 2309
2396 2013-10-01 04:18:50.000  2.1  master 2396
2397 2013-10-01 04:21:26.000  0.6   slave 2544
2398 2013-10-01 04:21:43.000  0.9   slave 2800
2399 2013-10-01 04:21:58.000  1.3   slave 2497
2400 2013-10-01 04:22:57.000  0.5   slave 2459
2401 2013-10-01 04:23:47.000  0.4   slave 2694
2402 2013-10-01 04:25:20.000  0.5   slave  949
2403 2013-10-01 04:25:45.000  0.6   slave 3069
2404 2013-10-01 04:26:52.000  1.1   slave 2694
2405 2013-10-01 04:27:20.000  0.5   slave 2694
2406 2013-10-01 04:29:16.000  0.3   slave 2432
2407 2013-10-01 04:30:37.000  0.4   slave  720
2408 2013-10-01 04:31:44.000  0.5   slave  142
2409 2013-10-01 04:31:56.000  0.5   slave 2396
2410 2013-10-01 04:35:51.000  0.8   slave 2309
2411 2013-10-01 04:36:13.000  0.8   slave 2459
2412 2013-10-01 04:36:53.000  1.1   slave 2309
2413 2013-10-01 04:37:34.000  0.5   slave 2519
2414 2013-10-01 04:37:51.000  0.9   slave 2879
2415 2013-10-01 04:38:52.000  1.2   slave 2519
2416 2013-10-01 04:39:53.000  0.0   slave 2457
2417 2013-10-01 04:40:35.000  0.7   slave 2370
2418 2013-10-01 04:41:17.000  0.4   slave 2519
2419 2013-10-01 04:41:57.000  0.1   slave 2309
2420 2013-10-01 04:42:27.000  0.7   slave 2309
2421 2013-10-01 04:43:45.000  0.7   slave 2840
2422 2013-10-01 04:44:14.000  0.8   slave 2497
2423 2013-10-01 04:44:42.000  0.1   slave 2457
2424 2013-10-01 04:44:53.000  0.2   slave 2578
2425 2013-10-01 04:45:04.000  0.8   slave  452
2426 2013-10-01 04:46:07.000  0.2   slave 2309
2427 2013-10-01 04:49:47.000  0.3   slave 2879
2428 2013-10-01 04:50:30.000  0.1   slave 2507
2429 2013-10-01 04:50:51.000  0.8   slave 2507
2430 2013-10-01 04:50:58.000  1.0   slave 2370
2431 2013-10-01 04:52:31.000  0.2   slave 2457
2432 2013-10-01 04:54:28.000  2.5  master 2432
2433 2013-10-01 04:55:28.000  1.2   slave  229
2434 2013-10-01 04:55:59.000  0.8   slave  229
2435 2013-10-01 04:56:44.000  1.2   slave  229
2436 2013-10-01 04:56:50.000  1.1   slave 2432
2437 2013-10-01 04:57:13.000  0.9   slave 2432
2438 2013-10-01 04:57:49.000  1.5   slave  229
2439 2013-10-01 04:58:20.000  0.9   slave 2268
2440 2013-10-01 05:00:37.000 -0.1   slave 2457
2441 2013-10-01 05:02:17.000  0.6   slave 3104
2442 2013-10-01 05:02:34.000  0.8   slave 2694
2443 2013-10-01 05:04:39.000  0.1   slave 2457
2444 2013-10-01 05:05:40.000  0.2   slave 2255
2445 2013-10-01 05:06:32.000  2.3  master 2445
2446 2013-10-01 05:10:45.000  0.2   slave 2800
2447 2013-10-01 05:12:19.000  0.3   slave 2457
2448 2013-10-01 05:13:38.000  0.7   slave 2432
2449 2013-10-01 05:17:24.000  0.5   slave 2432
2450 2013-10-01 05:18:21.000  0.9   slave 2879
2451 2013-10-01 05:20:03.000  1.1   slave 2524
2452 2013-10-01 05:20:48.000  0.8   slave 3232
2453 2013-10-01 05:21:15.000  0.9   slave 3232
2454 2013-10-01 05:21:24.000  0.8   slave 3016
2455 2013-10-01 05:22:39.000  1.8   slave 2544
2456 2013-10-01 05:23:39.000  1.1   slave  229
2457 2013-10-01 05:26:41.000  2.1  master 2457
2458 2013-10-01 05:27:58.000  1.2   slave 2519
2459 2013-10-01 05:28:39.000  1.9  master 2459
2460 2013-10-01 05:29:39.000  1.0   slave 2497
2461 2013-10-01 05:32:03.000  0.5   slave 2507
2462 2013-10-01 05:32:29.000  0.1   slave 2457
2463 2013-10-01 05:32:54.000  0.4   slave  229
2464 2013-10-01 05:33:51.000  0.4   slave 2578
2465 2013-10-01 05:35:00.000  0.5   slave 3210
2466 2013-10-01 05:35:37.000  0.5   slave 2445
2467 2013-10-01 05:35:52.000  0.1   slave 2507
2468 2013-10-01 05:40:15.000  0.1   slave 2457
2469 2013-10-01 05:40:32.000  0.3   slave 2507
2470 2013-10-01 05:41:26.000  0.6   slave 2507
2471 2013-10-01 05:42:07.000  0.5   slave 2457
2472 2013-10-01 05:42:32.000  0.3   slave 2578
2473 2013-10-01 05:44:19.000  0.8   slave 2519
2474 2013-10-01 05:44:52.000  0.4   slave 2507
2475 2013-10-01 05:45:18.000  0.3   slave 2507
2476 2013-10-01 05:45:54.000  0.8   slave 2432
2477 2013-10-01 05:46:09.000  0.5   slave 2507
2478 2013-10-01 05:46:42.000  0.2   slave 2578
2479 2013-10-01 05:47:34.000  1.3   slave 2457
2480 2013-10-01 05:47:51.000  1.0   slave 1033
2481 2013-10-01 05:51:25.000  1.6   slave  142
2482 2013-10-01 05:58:34.000  0.7   slave 3232
2483 2013-10-01 05:58:43.000  0.9   slave 3232
2484 2013-10-01 06:01:19.000  0.1   slave 2578
2485 2013-10-01 06:04:34.000  0.9   slave 2268
2486 2013-10-01 06:04:52.000  0.5   slave 3003
2487 2013-10-01 06:07:28.000  0.8   slave 2497
2488 2013-10-01 06:12:29.000  1.1   slave 2268
2489 2013-10-01 06:15:36.000  1.0   slave 2268
2490 2013-10-01 06:16:06.000  1.1   slave  142
2491 2013-10-01 06:18:33.000  0.5   slave 2396
2492 2013-10-01 06:19:33.000  0.4   slave 2432
2493 2013-10-01 06:22:48.000  0.6   slave  720
2494 2013-10-01 06:23:47.000  0.4   slave  720
2495 2013-10-01 06:27:48.000  1.3   slave 2268
2496 2013-10-01 06:30:42.000  0.9   slave  229
2497 2013-10-01 06:30:57.000  2.2  master 2497
2498 2013-10-01 06:32:56.000  0.8   slave 2578
2499 2013-10-01 06:36:35.000  0.5   slave 2309
2500 2013-10-01 06:39:15.000  0.6   slave 2268
2501 2013-10-01 06:39:47.000  0.9   slave 3289
2502 2013-10-01 06:41:45.000  0.2   slave 2507
2503 2013-10-01 06:42:08.000  0.3   slave 2578
2504 2013-10-01 06:43:27.000  0.6   slave 2457
2505 2013-10-01 06:44:27.000  0.3   slave 2800
2506 2013-10-01 06:46:52.000  1.0   slave 3213
2507 2013-10-01 06:49:38.000  2.2  master 2507
2508 2013-10-01 06:51:29.000  1.3   slave 2507
2509 2013-10-01 06:52:21.000  0.3   slave 2578
2510 2013-10-01 06:54:01.000  0.4   slave 2457
2511 2013-10-01 06:55:06.000  1.1   slave 2578
2512 2013-10-01 06:57:04.000  0.6   slave 2578
2513 2013-10-01 06:57:59.000  0.3   slave 2507
2514 2013-10-01 07:02:47.000  0.7   slave 2923
2515 2013-10-01 07:02:52.000  0.8   slave  142
2516 2013-10-01 07:05:59.000  0.4   slave 2445
2517 2013-10-01 07:08:12.000  0.6   slave 2800
2518 2013-10-01 07:12:34.000  0.5   slave 2578
2519 2013-10-01 07:20:55.000  1.8  master 2519
2520 2013-10-01 07:23:23.000  0.5   slave 2800
2521 2013-10-01 07:30:39.000  0.1   slave 2457
2522 2013-10-01 07:30:59.000  0.9   slave 2432
2523 2013-10-01 07:35:21.000  0.6   slave 2268
2524 2013-10-01 07:36:28.000  1.6  master 2524
2525 2013-10-01 07:40:15.000  0.3   slave 2507
2526 2013-10-01 07:42:52.000  1.0   slave 2457
2527 2013-10-01 07:49:24.000  0.8   slave  229
2528 2013-10-01 07:50:21.000  1.4   slave  229
2529 2013-10-01 07:54:50.000  0.7   slave 2694
2530 2013-10-01 08:04:42.000  0.5   slave 2507
2531 2013-10-01 08:11:25.000  0.8   slave 3232
2532 2013-10-01 08:12:30.000  0.5   slave 2665
2533 2013-10-01 08:16:42.000  0.4   slave 2800
2534 2013-10-01 08:21:29.000  0.5   slave 1818
2535 2013-10-01 08:25:00.000  0.7   slave 2445
2536 2013-10-01 08:26:27.000  0.7   slave 2665
2537 2013-10-01 08:30:45.000  0.1   slave 2457
2538 2013-10-01 08:56:50.000  0.6   slave 2665
2539 2013-10-01 09:16:28.000  0.4   slave 2665
2540 2013-10-01 09:21:31.000  0.5   slave  261
2541 2013-10-01 09:22:54.000  1.2   slave 2396
2542 2013-10-01 09:23:29.000  0.6   slave 2396
2543 2013-10-01 09:28:39.000  0.6   slave 3016
2544 2013-10-01 09:37:38.000  2.2  master 2544
2545 2013-10-01 09:40:17.000  0.5   slave 2445
2546 2013-10-01 09:44:15.000  1.3   slave  720
2547 2013-10-01 09:48:27.000  0.5   slave 2544
2548 2013-10-01 09:50:51.000  1.0   slave 1457
2549 2013-10-01 10:46:25.000  1.6   slave 2457
2550 2013-10-01 11:08:59.000  1.4   slave 2457
2551 2013-10-01 11:12:03.000  0.3   slave 2578
2552 2013-10-01 11:12:11.000  0.4   slave 2507
2553 2013-10-01 11:13:27.000  0.1   slave 2457
2554 2013-10-01 11:14:09.000  0.5   slave 2544
2555 2013-10-01 11:18:25.000  0.7   slave 2432
2556 2013-10-01 11:20:18.000  0.2   slave 2578
2557 2013-10-01 11:21:37.000  1.1   slave  229
2558 2013-10-01 11:22:34.000  0.5   slave 1050
2559 2013-10-01 11:22:51.000  0.6   slave 1050
2560 2013-10-01 11:23:02.000  0.5   slave 1050
2561 2013-10-01 11:24:36.000  0.4   slave  229
2562 2013-10-01 11:25:24.000  0.5   slave  229
2563 2013-10-01 11:30:34.000  0.4   slave  714
2564 2013-10-01 11:31:30.000  0.7   slave  984
2565 2013-10-01 11:31:51.000  0.8   slave 2457
2566 2013-10-01 11:35:03.000  0.4   slave 2818
2567 2013-10-01 11:38:09.000  1.2   slave 3069
2568 2013-10-01 11:40:12.000  0.2   slave 2507
2569 2013-10-01 11:40:21.000  0.2   slave 2800
2570 2013-10-01 11:47:00.000  0.1   slave 2309
2571 2013-10-01 11:47:50.000  0.5   slave 2309
2572 2013-10-01 11:51:52.000  0.2   slave 2457
2573 2013-10-01 11:52:39.000  1.1   slave 2701
2574 2013-10-01 11:53:35.000  0.6   slave 2524
2575 2013-10-01 11:57:45.000  0.3   slave 2242
2576 2013-10-01 12:05:46.000  0.1   slave 2507
2577 2013-10-01 12:42:41.000  0.6   slave 2665
2578 2013-10-01 12:59:45.000  2.2  master 2578
2579 2013-10-01 13:02:33.000  0.2   slave 2507
2580 2013-10-01 13:06:51.000  0.4   slave 2578
2581 2013-10-01 13:08:03.000  0.8   slave 2524
2582 2013-10-01 13:14:25.000  1.0   slave 2578
2583 2013-10-01 13:20:33.000  0.4   slave 2578
2584 2013-10-01 13:23:50.000  0.7   slave 2457
2585 2013-10-01 13:28:42.000  0.5   slave 2578
2586 2013-10-01 13:31:58.000  0.9   slave 2507
2587 2013-10-01 13:33:34.000  0.2   slave 2578
2588 2013-10-01 13:40:59.000  0.6   slave 2370
2589 2013-10-01 14:00:07.000  0.2   slave 2457
2590 2013-10-01 14:37:14.000  1.1   slave 2457
2591 2013-10-01 15:02:30.000  0.8   slave 2309
2592 2013-10-01 15:16:09.000  0.8   slave 2268
2593 2013-10-01 15:16:33.000  0.9   slave  984
2594 2013-10-01 15:32:37.000  1.1   slave  229
2595 2013-10-01 15:46:41.000  0.6   slave  720
2596 2013-10-01 15:50:13.000  0.8   slave 1050
2597 2013-10-01 15:52:26.000  1.2   slave  984
2598 2013-10-01 15:55:08.000  0.8   slave  984
2599 2013-10-01 15:55:25.000  0.4   slave  984
2600 2013-10-01 15:57:20.000  0.7   slave  222
2601 2013-10-01 15:57:53.000  1.4   slave 2268
2602 2013-10-01 15:58:06.000  1.2   slave  984
2603 2013-10-01 15:59:21.000  0.7   slave 2268
2604 2013-10-01 16:01:12.000  0.8   slave 2268
2605 2013-10-01 16:02:06.000  0.9   slave 1050
2606 2013-10-01 16:02:33.000  1.2   slave 2268
2607 2013-10-01 16:07:40.000  0.4   slave 1050
2608 2013-10-01 16:08:15.000  0.6   slave 1050
2609 2013-10-01 16:09:24.000  1.6   slave 2507
2610 2013-10-01 16:10:34.000  1.0   slave 2879
2611 2013-10-01 16:11:58.000  0.4   slave 2578
2612 2013-10-01 16:14:52.000  0.7   slave 2497
2613 2013-10-01 16:15:44.000  0.1   slave 2457
2614 2013-10-01 16:17:37.000  0.3   slave 2457
2615 2013-10-01 16:18:24.000  0.8   slave 2524
2616 2013-10-01 16:23:23.000  0.8   slave 2923
2617 2013-10-01 16:23:28.000  0.9   slave 2519
2618 2013-10-01 16:24:55.000  0.7   slave 1050
2619 2013-10-01 16:26:02.000  0.1   slave 2457
2620 2013-10-01 16:26:33.000  0.8   slave 2923
2621 2013-10-01 16:29:17.000  0.1   slave 2457
2622 2013-10-01 16:43:49.000  0.9   slave 2507
2623 2013-10-01 17:15:32.000  0.3   slave 1985
2624 2013-10-01 17:20:42.000  0.4   slave 2457
2625 2013-10-01 17:27:35.000  0.7   slave 1892
2626 2013-10-01 17:37:44.000  0.1   slave 2578
2627 2013-10-01 17:59:02.000  0.1   slave 2578
2628 2013-10-01 18:09:29.000  0.1   slave 2309
2629 2013-10-01 18:27:13.000  1.6   slave 2457
2630 2013-10-01 19:18:59.000  0.3   slave 2507
2631 2013-10-01 19:19:38.000  0.8   slave 2457
2632 2013-10-01 19:19:57.000  0.2   slave 2457
2633 2013-10-01 19:30:27.000  0.1   slave 2578
2634 2013-10-01 19:31:21.000  1.1   slave 2457
2635 2013-10-01 19:33:44.000  1.0   slave 3069
2636 2013-10-01 19:34:10.000  0.8   slave 3069
2637 2013-10-01 19:45:36.000  0.5   slave 3210
2638 2013-10-01 20:33:48.000  0.1   slave 2213
2639 2013-10-01 21:00:41.000  0.3   slave 2578
2640 2013-10-01 21:02:52.000  0.4   slave 3016
2641 2013-10-01 21:09:03.000  0.3   slave 2445
2642 2013-10-01 21:11:46.000  1.0   slave 1050
2643 2013-10-01 21:14:28.000  0.0   slave 2457
2644 2013-10-01 21:16:51.000  1.0   slave 2432
2645 2013-10-01 21:17:28.000  0.4   slave 1050
2646 2013-10-01 21:19:38.000  0.7   slave 2213
2647 2013-10-01 21:24:46.000  0.6   slave 3232
2648 2013-10-01 21:28:31.000  0.6   slave 1339
2649 2013-10-01 21:30:19.000  0.6   slave 2268
2650 2013-10-01 21:33:19.000  1.6   slave 3232
2651 2013-10-01 21:36:07.000  0.1   slave 2457
2652 2013-10-01 21:38:59.000  0.6   slave 1457
2653 2013-10-01 21:52:01.000  0.5   slave 3016
2654 2013-10-01 22:29:05.000  0.2   slave 2457
2655 2013-10-01 22:43:43.000  0.4   slave 2507
2656 2013-10-01 22:52:18.000  0.3   slave 2818
2657 2013-10-01 23:18:00.000  0.4   slave 1033
2658 2013-10-02 00:02:07.000  1.7   slave 1069
2659 2013-10-02 00:04:07.000  0.8   slave 1069
2660 2013-10-02 00:04:50.000  0.3   slave  966
2661 2013-10-02 00:05:41.000  0.4   slave 1069
2662 2013-10-02 00:06:30.000  0.8   slave 1069
2663 2013-10-02 00:17:40.000  1.0   slave 2268
2664 2013-10-02 00:19:04.000  0.2   slave 3210
2665 2013-10-02 00:23:40.000  2.1  master 2665
2666 2013-10-02 00:25:19.000  0.3   slave 2665
2667 2013-10-02 00:36:46.000  0.9   slave 1050
2668 2013-10-02 00:40:13.000  0.2   slave  984
2669 2013-10-02 00:46:13.000  0.2   slave 2309
2670 2013-10-02 00:52:16.000  0.9   slave 2665
2671 2013-10-02 00:53:29.000  0.3   slave  984
2672 2013-10-02 00:58:55.000  0.4   slave 2665
2673 2013-10-02 00:59:55.000  1.1   slave  229
2674 2013-10-02 01:09:32.000  0.5   slave 2701
2675 2013-10-02 01:14:10.000  0.5   slave 2818
2676 2013-10-02 01:25:47.000  0.8   slave 2701
2677 2013-10-02 01:34:23.000  0.9   slave 2701
2678 2013-10-02 01:35:28.000  0.5   slave 2701
2679 2013-10-02 01:37:00.000  0.3   slave 2701
2680 2013-10-02 01:38:58.000  0.4   slave 2701
2681 2013-10-02 01:39:36.000  0.4   slave 2701
2682 2013-10-02 01:45:26.000  0.3   slave  900
2683 2013-10-02 01:46:43.000  0.3   slave 1977
2684 2013-10-02 01:47:31.000  0.3   slave  900
2685 2013-10-02 01:50:21.000  0.6   slave 1977
2686 2013-10-02 01:51:02.000  0.6   slave 1977
2687 2013-10-02 01:53:21.000  0.7   slave  984
2688 2013-10-02 02:04:45.000  0.8   slave 2507
2689 2013-10-02 02:09:26.000 -0.1   slave 2578
2690 2013-10-02 02:13:49.000  0.1   slave 2578
2691 2013-10-02 02:14:34.000  0.5   slave 2457
2692 2013-10-02 02:15:40.000  0.8   slave 2507
2693 2013-10-02 02:25:20.000  0.4   slave 2665
2694 2013-10-02 02:35:49.000  1.4  master 2694
2695 2013-10-02 02:39:57.000  0.4   slave 2268
2696 2013-10-02 02:48:25.000  0.4   slave 2268
2697 2013-10-02 02:54:28.000  1.2   slave 2524
2698 2013-10-02 03:17:31.000  0.8   slave  900
2699 2013-10-02 03:22:02.000  0.3   slave 1339
2700 2013-10-02 03:24:05.000  0.5   slave 2701
2701 2013-10-02 03:29:01.000  2.2  master 2701
2702 2013-10-02 03:32:50.000  0.3   slave 2701
2703 2013-10-02 03:37:16.000  0.3   slave 2701
2704 2013-10-02 03:46:54.000  0.2   slave 2701
2705 2013-10-02 03:53:29.000  0.3   slave 2701
2706 2013-10-02 03:55:45.000  0.7   slave 2701
2707 2013-10-02 03:58:22.000  0.1   slave 2309
2708 2013-10-02 04:02:10.000  1.2   slave 2665
2709 2013-10-02 04:02:46.000  1.2   slave 2733
2710 2013-10-02 04:03:22.000  0.7   slave 2665
2711 2013-10-02 04:16:18.000  1.5   slave  229
2712 2013-10-02 04:20:20.000  0.7   slave  229
2713 2013-10-02 04:20:37.000  0.5   slave 2701
2714 2013-10-02 04:54:28.000  1.0   slave 2396
2715 2013-10-02 05:09:50.000  0.4   slave 2578
2716 2013-10-02 05:31:28.000  0.1   slave 2457
2717 2013-10-02 05:37:38.000  1.3   slave  714
2718 2013-10-02 05:54:52.000  0.7   slave 3104
2719 2013-10-02 05:58:58.000  0.3   slave 2665
2720 2013-10-02 06:01:22.000  0.3   slave 1892
2721 2013-10-02 06:07:17.000  0.8   slave 2665
2722 2013-10-02 06:08:59.000  0.5   slave  720
2723 2013-10-02 06:10:11.000  1.1   slave 2701
2724 2013-10-02 06:17:07.000  0.1   slave 2457
2725 2013-10-02 06:29:45.000  0.9   slave 2457
2726 2013-10-02 06:39:14.000  0.5   slave 3007
2727 2013-10-02 06:42:14.000  1.5   slave 2578
2728 2013-10-02 08:11:06.000  0.9   slave 2665
2729 2013-10-02 08:35:44.000  0.5   slave 2701
2730 2013-10-02 08:42:13.000  1.0   slave 3016
2731 2013-10-02 08:50:34.000  0.9   slave 2665
2732 2013-10-02 09:08:08.000  0.9   slave 3069
2733 2013-10-02 09:27:26.000  2.8  master 2733
2734 2013-10-02 09:29:03.000  1.2   slave  229
2735 2013-10-02 09:30:36.000  1.4   slave  229
2736 2013-10-02 09:38:59.000  0.6   slave 2733
2737 2013-10-02 09:40:07.000  1.0   slave 2879
2738 2013-10-02 09:45:03.000  0.6   slave 2497
2739 2013-10-02 09:45:57.000  0.7   slave 2242
2740 2013-10-02 09:47:02.000  0.8   slave 3069
2741 2013-10-02 09:48:06.000  0.7   slave 3232
2742 2013-10-02 09:48:33.000  1.4   slave 3232
2743 2013-10-02 09:56:48.000  0.6   slave  229
2744 2013-10-02 09:59:31.000  0.9   slave  229
2745 2013-10-02 10:10:51.000  0.6   slave 2268
2746 2013-10-02 10:19:43.000  0.7   slave 3016
2747 2013-10-02 10:34:13.000  0.5   slave 1380
2748 2013-10-02 10:39:11.000  0.3   slave 2457
2749 2013-10-02 11:17:21.000  0.5   slave 2578
2750 2013-10-02 11:25:45.000  0.4   slave  720
2751 2013-10-02 11:44:22.000  0.5   slave 2701
2752 2013-10-02 11:47:15.000  0.3   slave 2840
2753 2013-10-02 12:04:02.000  0.4   slave 2578
2754 2013-10-02 12:32:01.000  0.7   slave 3016
2755 2013-10-02 12:37:40.000  1.3   slave 2396
2756 2013-10-02 13:29:32.000  0.5   slave 2879
2757 2013-10-02 13:30:25.000  0.5   slave 2432
2758 2013-10-02 13:54:41.000  0.6   slave 1050
2759 2013-10-02 14:41:13.000  0.5   slave 1069
2760 2013-10-02 14:41:30.000  0.8   slave 1050
2761 2013-10-02 14:41:49.000  1.3   slave 1069
2762 2013-10-02 15:06:10.000  0.6   slave 2524
2763 2013-10-02 15:28:50.000  0.3   slave 2578
2764 2013-10-02 15:43:54.000  0.3   slave 2840
2765 2013-10-02 15:57:48.000  0.7   slave 2818
2766 2013-10-02 16:22:53.000  0.3   slave 2578
2767 2013-10-02 17:44:57.000  0.7   slave 2457
2768 2013-10-02 18:31:50.000  1.1   slave 3016
2769 2013-10-02 18:59:26.000  0.6   slave 3016
2770 2013-10-02 19:05:34.000  0.2   slave 3016
2771 2013-10-02 19:21:16.000  0.6   slave 3210
2772 2013-10-02 19:42:31.000  1.5   slave 3232
2773 2013-10-02 19:43:39.000  0.6   slave 2432
2774 2013-10-02 19:48:04.000  0.4   slave 2432
2775 2013-10-02 20:01:38.000  0.9   slave 2507
2776 2013-10-02 20:03:01.000  0.5   slave 2879
2777 2013-10-02 20:13:08.000  0.7   slave 3104
2778 2013-10-02 20:30:53.000  0.3   slave 2370
2779 2013-10-02 20:38:38.000  1.2   slave 2800
2780 2013-10-02 20:46:37.000  1.0   slave 2800
2781 2013-10-02 20:56:41.000  1.0   slave 2800
2782 2013-10-02 20:57:09.000  0.2   slave 2459
2783 2013-10-02 20:57:52.000  0.1   slave 2459
2784 2013-10-02 20:58:01.000  0.1   slave 2800
2785 2013-10-02 21:02:13.000  0.4   slave 3016
2786 2013-10-02 21:13:07.000  0.4   slave 2923
2787 2013-10-02 21:13:20.000  1.3   slave 2818
2788 2013-10-02 21:27:09.000  0.6   slave 2519
2789 2013-10-02 21:28:41.000  0.9   slave 2800
2790 2013-10-02 21:30:11.000  0.3   slave 2800
2791 2013-10-02 21:38:52.000  0.2   slave 1033
2792 2013-10-02 21:40:45.000  0.4   slave  966
2793 2013-10-02 21:41:06.000  0.4   slave 1033
2794 2013-10-02 21:41:15.000  0.4   slave 1033
2795 2013-10-02 21:49:45.000  0.5   slave 2800
2796 2013-10-02 22:02:49.000  0.7   slave 2163
2797 2013-10-02 22:24:18.000  0.4   slave 1339
2798 2013-10-02 23:06:49.000  4.0  master 2798
2799 2013-10-02 23:08:48.000  1.8   slave 2457
2800 2013-10-02 23:11:05.000  1.9  master 2800
2801 2013-10-02 23:11:25.000  1.3   slave 2524
2802 2013-10-02 23:11:42.000  1.1   slave 2309
2803 2013-10-02 23:12:04.000  0.9   slave  229
2804 2013-10-02 23:12:21.000  0.8   slave  720
2805 2013-10-02 23:13:48.000  0.5   slave 2507
2806 2013-10-02 23:14:07.000  0.7   slave 2923
2807 2013-10-02 23:14:12.000  0.8   slave 2519
2808 2013-10-02 23:14:38.000  1.0   slave 2457
2809 2013-10-02 23:15:09.000  0.6   slave  452
2810 2013-10-02 23:15:47.000  0.5   slave 2507
2811 2013-10-02 23:16:23.000  1.0   slave 1050
2812 2013-10-02 23:16:39.000  0.8   slave  142
2813 2013-10-02 23:16:45.000  0.7   slave 2507
2814 2013-10-02 23:17:30.000  0.7   slave 1050
2815 2013-10-02 23:17:49.000  0.9   slave 1050
2816 2013-10-02 23:18:28.000  1.0   slave 3016
2817 2013-10-02 23:18:53.000  1.0   slave 2800
2818 2013-10-02 23:19:11.000  1.9  master 2818
2819 2013-10-02 23:20:45.000  0.7   slave 2507
2820 2013-10-02 23:21:40.000  0.8   slave 2309
2821 2013-10-02 23:22:34.000  0.7   slave 2879
2822 2013-10-02 23:22:57.000  0.6   slave 2923
2823 2013-10-02 23:23:02.000  0.7   slave 2457
2824 2013-10-02 23:23:39.000  0.6   slave 3003
2825 2013-10-02 23:24:09.000  1.2   slave  720
2826 2013-10-02 23:27:13.000  0.3   slave  452
2827 2013-10-02 23:27:33.000  0.8   slave 2524
2828 2013-10-02 23:28:21.000  1.5   slave 3192
2829 2013-10-02 23:28:49.000  0.7   slave 2507
2830 2013-10-02 23:29:29.000  3.9  master 2830
2831 2013-10-02 23:31:46.000  1.6   slave 3007
2832 2013-10-02 23:33:20.000  1.9   slave 2457
2833 2013-10-02 23:33:51.000  0.6   slave 2457
2834 2013-10-02 23:34:27.000  1.1   slave  222
2835 2013-10-02 23:35:14.000  1.0   slave   20
2836 2013-10-02 23:35:28.000  0.4   slave 2507
2837 2013-10-02 23:35:57.000  0.9   slave 2457
2838 2013-10-02 23:36:38.000  0.8   slave 2507
2839 2013-10-02 23:37:18.000  0.8   slave 2457
2840 2013-10-02 23:37:32.000  1.8  master 2840
2841 2013-10-02 23:38:44.000  0.3   slave 2578
2842 2013-10-02 23:39:03.000  1.5   slave  452
2843 2013-10-02 23:39:29.000  1.3   slave 2457
2844 2013-10-02 23:40:24.000  0.7   slave 2578
2845 2013-10-02 23:40:35.000  1.1   slave 2578
2846 2013-10-02 23:41:17.000  1.0   slave 3007
2847 2013-10-02 23:41:39.000  0.8   slave 2507
2848 2013-10-02 23:42:14.000  0.8   slave  452
2849 2013-10-02 23:42:30.000  1.0   slave  131
2850 2013-10-02 23:43:40.000  0.8   slave 2800
2851 2013-10-02 23:44:04.000  0.4   slave 2507
2852 2013-10-02 23:44:21.000  0.7   slave  720
2853 2013-10-02 23:45:11.000  1.3   slave 2519
2854 2013-10-02 23:45:33.000  0.8   slave   20
2855 2013-10-02 23:45:50.000  1.4   slave 2445
2856 2013-10-02 23:46:11.000  1.2   slave 2578
2857 2013-10-02 23:46:32.000  0.9   slave 2255
2858 2013-10-02 23:47:24.000  1.7   slave 3007
2859 2013-10-02 23:47:42.000  1.3   slave 3007
2860 2013-10-02 23:48:46.000  0.3   slave 2519
2861 2013-10-02 23:49:54.000  0.6   slave 2507
2862 2013-10-02 23:50:02.000  0.5   slave 2457
2863 2013-10-02 23:50:11.000  0.7   slave  720
2864 2013-10-02 23:51:16.000  0.2   slave  131
2865 2013-10-02 23:51:27.000  0.3   slave 3007
2866 2013-10-02 23:51:57.000  1.8   slave 2578
2867 2013-10-02 23:52:37.000  0.8   slave 2507
2868 2013-10-02 23:53:04.000  1.3   slave 2370
2869 2013-10-02 23:53:41.000  0.4   slave 2457
2870 2013-10-02 23:53:58.000  1.2   slave 1892
2871 2013-10-02 23:56:59.000  0.5   slave  720
2872 2013-10-02 23:57:42.000  0.8   slave 2457
2873 2013-10-02 23:59:11.000  1.6   slave 3007
2874 2013-10-03 00:00:27.000  0.6   slave 2457
2875 2013-10-03 00:01:19.000  0.3   slave 2445
2876 2013-10-03 00:03:38.000  0.4   slave  142
2877 2013-10-03 00:03:47.000  0.6   slave 2578
2878 2013-10-03 00:05:10.000  1.1   slave 3069
2879 2013-10-03 00:05:43.000  1.6  master 2879
2880 2013-10-03 00:07:00.000  0.3   slave 2507
2881 2013-10-03 00:07:48.000  0.9   slave  131
2882 2013-10-03 00:08:14.000  0.5   slave 2519
2883 2013-10-03 00:08:38.000  1.3   slave   20
2884 2013-10-03 00:09:14.000  0.6   slave 2507
2885 2013-10-03 00:09:41.000  0.2   slave 2800
2886 2013-10-03 00:10:15.000  0.2   slave 2800
2887 2013-10-03 00:10:31.000  0.4   slave 2507
2888 2013-10-03 00:10:56.000  0.2   slave 2800
2889 2013-10-03 00:11:28.000  0.3   slave 2507
2890 2013-10-03 00:11:39.000  0.4   slave  142
2891 2013-10-03 00:11:46.000  0.3   slave 2519
2892 2013-10-03 00:12:53.000  0.2   slave 2578
2893 2013-10-03 00:14:58.000  1.3   slave 2578
2894 2013-10-03 00:15:44.000  0.9   slave 3207
2895 2013-10-03 00:15:57.000  1.0   slave  229
2896 2013-10-03 00:16:46.000  0.5   slave 2457
2897 2013-10-03 00:17:06.000  0.6   slave 3207
2898 2013-10-03 00:18:03.000  1.5   slave   20
2899 2013-10-03 00:18:26.000  1.2   slave 2578
2900 2013-10-03 00:18:47.000  0.4   slave 2578
2901 2013-10-03 00:19:27.000  0.2   slave 2457
2902 2013-10-03 00:22:24.000  0.2   slave  261
2903 2013-10-03 00:23:33.000  0.9   slave 3104
2904 2013-10-03 00:24:00.000  0.9   slave  261
2905 2013-10-03 00:24:45.000  0.2   slave  142
2906 2013-10-03 00:26:59.000  1.1   slave 2800
2907 2013-10-03 00:27:57.000  0.5   slave 2800
2908 2013-10-03 00:28:15.000  0.7   slave 2507
2909 2013-10-03 00:28:51.000  0.6   slave  229
2910 2013-10-03 00:31:56.000  0.8   slave 2578
2911 2013-10-03 00:32:41.000  0.2   slave 2578
2912 2013-10-03 00:33:05.000  0.1   slave 2578
2913 2013-10-03 00:33:55.000  0.1   slave 3003
2914 2013-10-03 00:38:09.000  0.5   slave 2800
2915 2013-10-03 00:38:28.000  0.1   slave 2457
2916 2013-10-03 00:39:33.000  1.0   slave  229
2917 2013-10-03 00:39:43.000  0.7   slave 2457
2918 2013-10-03 00:39:55.000  0.3   slave 2457
2919 2013-10-03 00:40:07.000  0.7   slave  261
2920 2013-10-03 00:41:08.000  0.9   slave 2457
2921 2013-10-03 00:42:19.000  0.9   slave 2457
2922 2013-10-03 00:42:31.000  1.1   slave 2923
2923 2013-10-03 00:42:36.000  1.3  master 2923
2924 2013-10-03 00:42:41.000  1.6   slave  142
2925 2013-10-03 00:43:35.000  0.3   slave  142
2926 2013-10-03 00:44:18.000  0.6   slave 3007
2927 2013-10-03 00:45:29.000  0.5   slave   20
2928 2013-10-03 00:46:53.000  1.0   slave 2800
2929 2013-10-03 00:47:22.000  0.8   slave 2800
2930 2013-10-03 00:48:06.000  0.9   slave 3003
2931 2013-10-03 00:48:35.000  0.5   slave 2800
2932 2013-10-03 00:48:44.000  0.9   slave 2578
2933 2013-10-03 00:50:51.000  0.3   slave 2432
2934 2013-10-03 00:51:17.000  0.1   slave 2578
2935 2013-10-03 00:52:03.000  0.4   slave 2733
2936 2013-10-03 00:52:12.000  0.6   slave 3069
2937 2013-10-03 00:52:41.000  0.1   slave 2578
2938 2013-10-03 00:55:11.000  0.4   slave 2073
2939 2013-10-03 00:56:20.000  0.2   slave  261
2940 2013-10-03 00:58:47.000  0.3   slave 2507
2941 2013-10-03 00:59:45.000  0.4   slave 2457
2942 2013-10-03 01:00:11.000  0.7   slave 2840
2943 2013-10-03 01:00:38.000  0.5   slave 2457
2944 2013-10-03 01:02:56.000  0.1   slave 2578
2945 2013-10-03 01:04:08.000  0.4   slave 2396
2946 2013-10-03 01:05:25.000  0.4   slave 3016
2947 2013-10-03 01:05:51.000  0.5   slave 2840
2948 2013-10-03 01:06:13.000  0.7   slave  222
2949 2013-10-03 01:09:16.000  0.2   slave  261
2950 2013-10-03 01:10:39.000  0.7   slave 2432
2951 2013-10-03 01:18:21.000  0.2   slave 3003
2952 2013-10-03 01:19:52.000  0.4   slave 2578
2953 2013-10-03 01:21:04.000  0.9   slave 3210
2954 2013-10-03 01:26:46.000  0.7   slave 3104
2955 2013-10-03 01:27:41.000  0.8   slave 3232
2956 2013-10-03 01:29:31.000  0.7   slave 2445
2957 2013-10-03 01:38:56.000  1.1   slave 2879
2958 2013-10-03 01:39:04.000  1.1   slave  229
2959 2013-10-03 01:43:34.000  0.6   slave 3232
2960 2013-10-03 01:43:46.000  0.9   slave 3232
2961 2013-10-03 01:45:08.000  0.3   slave 2445
2962 2013-10-03 01:52:38.000  1.0   slave  261
2963 2013-10-03 01:54:02.000  0.3   slave  125
2964 2013-10-03 02:02:08.000  0.5   slave 2445
2965 2013-10-03 02:04:34.000  0.7   slave 2459
2966 2013-10-03 02:04:47.000  0.9   slave 2524
2967 2013-10-03 02:06:25.000  0.0   slave 3007
2968 2013-10-03 02:07:56.000  0.7   slave 2524
2969 2013-10-03 02:08:44.000  0.8   slave 3007
2970 2013-10-03 02:08:59.000  0.7   slave 2432
2971 2013-10-03 02:09:52.000  0.4   slave 2733
2972 2013-10-03 02:10:01.000  0.4   slave 3192
2973 2013-10-03 02:10:51.000  0.7   slave  984
2974 2013-10-03 02:11:18.000  0.3   slave 2507
2975 2013-10-03 02:13:06.000  0.5   slave 3116
2976 2013-10-03 02:14:50.000  0.1   slave 2578
2977 2013-10-03 02:16:04.000  0.9   slave   20
2978 2013-10-03 02:16:42.000  0.6   slave 2507
2979 2013-10-03 02:17:01.000  0.1   slave 2457
2980 2013-10-03 02:18:17.000  0.6   slave  261
2981 2013-10-03 02:20:06.000  0.3   slave 2497
2982 2013-10-03 02:20:20.000  0.1   slave 2457
2983 2013-10-03 02:21:34.000 -0.0   slave 2578
2984 2013-10-03 02:23:07.000  0.2   slave 2578
2985 2013-10-03 02:23:30.000  0.3   slave 2507
2986 2013-10-03 02:23:38.000  0.7   slave  229
2987 2013-10-03 02:28:30.000  1.6   slave  720
2988 2013-10-03 02:31:03.000  0.6   slave 3016
2989 2013-10-03 02:31:16.000  0.9   slave  229
2990 2013-10-03 02:31:50.000  0.3   slave   20
2991 2013-10-03 02:34:56.000  0.8   slave 3007
2992 2013-10-03 02:36:33.000  1.4   slave 2578
2993 2013-10-03 02:40:13.000  1.5   slave  229
2994 2013-10-03 02:41:13.000  0.7   slave 3232
2995 2013-10-03 02:45:37.000  0.7   slave 3069
2996 2013-10-03 02:54:30.000  0.6   slave  229
2997 2013-10-03 02:56:47.000  0.4   slave 3069
2998 2013-10-03 02:58:18.000  0.5   slave 2519
2999 2013-10-03 02:59:03.000  0.7   slave 2459
3000 2013-10-03 02:59:18.000  0.7   slave 3116
3001 2013-10-03 03:06:08.000  0.3   slave 3003
3002 2013-10-03 03:07:53.000  0.1   slave 2507
3003 2013-10-03 03:13:02.000  3.2  master 3003
3004 2013-10-03 03:16:34.000  0.2   slave 2578
3005 2013-10-03 03:24:16.000  0.8   slave 3007
3006 2013-10-03 03:24:59.000  0.9   slave 2524
3007 2013-10-03 03:31:23.000  1.8  master 3007
3008 2013-10-03 03:33:07.000  0.5   slave  452
3009 2013-10-03 03:33:48.000  0.5   slave 3084
3010 2013-10-03 03:34:13.000  0.3   slave 2457
3011 2013-10-03 03:34:35.000  0.1   slave 2578
3012 2013-10-03 03:35:44.000  0.8   slave  261
3013 2013-10-03 03:40:42.000  0.3   slave 2578
3014 2013-10-03 03:42:50.000  0.3   slave  261
3015 2013-10-03 03:43:03.000  0.5   slave 3084
3016 2013-10-03 03:43:44.000  1.7  master 3016
3017 2013-10-03 03:50:42.000  0.4   slave 2578
3018 2013-10-03 03:54:15.000  0.7   slave  452
3019 2013-10-03 04:03:04.000  0.4   slave 2524
3020 2013-10-03 04:04:02.000  0.5   slave 2457
3021 2013-10-03 04:08:47.000  0.7   slave 3007
3022 2013-10-03 04:10:00.000  0.2   slave 3003
3023 2013-10-03 04:13:22.000  0.6   slave 3007
3024 2013-10-03 04:18:19.000  0.2   slave  131
3025 2013-10-03 04:20:07.000  0.3   slave 2544
3026 2013-10-03 04:20:23.000  0.2   slave  261
3027 2013-10-03 04:23:27.000  0.5   slave  261
3028 2013-10-03 04:27:31.000  0.8   slave 2544
3029 2013-10-03 04:32:06.000  0.4   slave 2800
3030 2013-10-03 04:44:40.000  0.3   slave  720
3031 2013-10-03 04:47:31.000  0.4   slave 2309
3032 2013-10-03 04:52:07.000  0.9   slave  229
3033 2013-10-03 04:53:28.000  1.2   slave  229
3034 2013-10-03 04:54:11.000  0.5   slave 2432
3035 2013-10-03 04:56:38.000  0.5   slave 2432
3036 2013-10-03 04:56:47.000  0.5   slave 2507
3037 2013-10-03 04:57:29.000  0.2   slave 2800
3038 2013-10-03 05:03:03.000  0.7   slave 2432
3039 2013-10-03 05:03:36.000  0.4   slave 2432
3040 2013-10-03 05:07:24.000  1.6   slave 1033
3041 2013-10-03 05:09:45.000  0.1   slave 2800
3042 2013-10-03 05:09:57.000  0.3   slave 2432
3043 2013-10-03 05:10:14.000  0.6   slave 2432
3044 2013-10-03 05:17:45.000  0.4   slave 2800
3045 2013-10-03 05:20:29.000  0.9   slave 2665
3046 2013-10-03 05:21:26.000  0.4   slave 2432
3047 2013-10-03 05:22:08.000  0.3   slave 2578
3048 2013-10-03 05:22:36.000  1.1   slave  261
3049 2013-10-03 05:23:11.000  0.9   slave 3069
3050 2013-10-03 05:25:03.000  0.3   slave 3084
3051 2013-10-03 05:32:48.000  0.5   slave 2432
3052 2013-10-03 05:35:00.000  0.6   slave   48
3053 2013-10-03 05:38:56.000  0.7   slave  452
3054 2013-10-03 05:39:09.000  0.5   slave 2524
3055 2013-10-03 05:39:52.000  1.0   slave 3007
3056 2013-10-03 05:40:32.000  0.8   slave  452
3057 2013-10-03 05:59:57.000  0.5   slave  452
3058 2013-10-03 06:17:44.000  1.1   slave 2309
3059 2013-10-03 06:41:13.000  0.5   slave 2507
3060 2013-10-03 06:50:00.000  0.2   slave 2309
3061 2013-10-03 06:55:45.000  1.2   slave  229
3062 2013-10-03 07:02:25.000  0.3   slave 2519
3063 2013-10-03 07:03:31.000  0.6   slave 2840
3064 2013-10-03 07:03:52.000  0.7   slave 2457
3065 2013-10-03 07:30:29.000  0.4   slave 3007
3066 2013-10-03 07:38:15.000  0.7   slave 3210
3067 2013-10-03 07:41:39.000  0.6   slave   67
3068 2013-10-03 07:49:15.000  1.1   slave 3104
3069 2013-10-03 07:55:26.000  1.3  master 3069
3070 2013-10-03 07:56:05.000  1.0   slave 2497
3071 2013-10-03 07:56:11.000  1.1   slave 2544
3072 2013-10-03 07:58:16.000  1.0   slave 3289
3073 2013-10-03 08:02:31.000  0.6   slave 2544
3074 2013-10-03 08:06:25.000  0.3   slave 2840
3075 2013-10-03 08:14:08.000  0.3   slave 3084
3076 2013-10-03 08:18:25.000  0.4   slave 3210
3077 2013-10-03 08:28:41.000  0.7   slave  222
3078 2013-10-03 08:33:04.000  0.6   slave 3003
3079 2013-10-03 08:45:54.000  1.2   slave 3016
3080 2013-10-03 08:52:00.000  0.5   slave 3016
3081 2013-10-03 08:53:06.000  0.7   slave 3016
3082 2013-10-03 09:03:48.000  0.5   slave 2309
3083 2013-10-03 09:06:12.000  0.7   slave  222
3084 2013-10-03 09:12:53.000  1.8  master 3084
3085 2013-10-03 09:13:04.000  1.4   slave 3007
3086 2013-10-03 09:22:22.000  1.0   slave 3016
3087 2013-10-03 09:47:29.000  0.6   slave 2578
3088 2013-10-03 10:31:25.000  0.8   slave  131
3089 2013-10-03 10:43:49.000  0.9   slave 3116
3090 2013-10-03 10:45:38.000  0.7   slave 2578
3091 2013-10-03 10:52:43.000  1.2   slave 3116
3092 2013-10-03 10:53:30.000  0.6   slave 3016
3093 2013-10-03 10:54:45.000  0.5   slave 2445
3094 2013-10-03 11:10:23.000  0.7   slave  261
3095 2013-10-03 11:15:18.000  0.8   slave 2578
3096 2013-10-03 12:03:16.000  0.9   slave  452
3097 2013-10-03 12:08:55.000  0.8   slave  923
3098 2013-10-03 12:10:53.000  0.8   slave  261
3099 2013-10-03 12:18:06.000  0.5   slave 3104
3100 2013-10-03 12:20:40.000  0.7   slave  984
3101 2013-10-03 12:26:53.000  0.6   slave  261
3102 2013-10-03 12:28:30.000  1.1   slave  900
3103 2013-10-03 12:30:00.000  0.8   slave 3104
3104 2013-10-03 12:31:39.000  2.1  master 3104
3105 2013-10-03 12:47:07.000  1.4   slave  261
3106 2013-10-03 13:02:21.000  1.7   slave 2578
3107 2013-10-03 13:03:36.000  1.2   slave 2578
3108 2013-10-03 13:06:17.000  1.3   slave 2578
3109 2013-10-03 13:06:33.000  1.2   slave 2578
3110 2013-10-03 13:15:12.000  0.7   slave 1977
3111 2013-10-03 13:21:07.000  0.6   slave 2507
3112 2013-10-03 13:23:34.000  1.1   slave  900
3113 2013-10-03 13:48:42.000  0.4   slave 2578
3114 2013-10-03 13:51:52.000  1.6   slave 2578
3115 2013-10-03 14:14:05.000  0.9   slave 3007
3116 2013-10-03 15:14:16.000  1.5  master 3116
3117 2013-10-03 15:54:14.000  0.2   slave 2578
3118 2013-10-03 16:17:25.000  0.8   slave  261
3119 2013-10-03 16:21:58.000  0.6   slave   20
3120 2013-10-03 16:22:25.000  0.4   slave 2578
3121 2013-10-03 17:35:12.000  0.5   slave 1033
3122 2013-10-03 17:38:19.000  0.7   slave  966
3123 2013-10-03 17:39:37.000  0.7   slave 1977
3124 2013-10-03 17:48:54.000  0.5   slave 1977
3125 2013-10-03 18:03:38.000  1.2   slave  229
3126 2013-10-03 18:07:41.000  1.2   slave  229
3127 2013-10-03 18:13:11.000  0.6   slave 1033
3128 2013-10-03 18:29:45.000  0.3   slave  261
3129 2013-10-03 18:42:32.000  1.1   slave 1069
3130 2013-10-03 18:53:16.000  0.6   slave  984
3131 2013-10-03 18:53:34.000  1.2   slave   76
3132 2013-10-03 19:06:31.000  0.7   slave 3069
3133 2013-10-03 19:21:41.000  0.3   slave  131
3134 2013-10-03 19:31:00.000  0.7   slave  131
3135 2013-10-03 19:43:03.000  0.8   slave  984
3136 2013-10-03 19:43:40.000  1.1   slave 1050
3137 2013-10-03 19:45:51.000  0.6   slave  229
3138 2013-10-03 20:07:28.000  0.8   slave 2544
3139 2013-10-03 20:44:06.000  0.4   slave  452
3140 2013-10-03 20:55:29.000  0.7   slave 2701
3141 2013-10-03 20:56:26.000  0.5   slave 2701
3142 2013-10-03 22:09:21.000  0.7   slave 3016
3143 2013-10-03 22:32:17.000  1.3   slave 2701
3144 2013-10-03 22:32:23.000  1.3   slave 2701
3145 2013-10-03 22:33:06.000  0.6   slave 2701
3146 2013-10-03 23:21:37.000  0.4   slave  261
3147 2013-10-04 00:00:32.000  0.8   slave 1050
3148 2013-10-04 00:07:03.000  1.0   slave 2268
3149 2013-10-04 00:13:49.000  1.1   slave 1892
3150 2013-10-04 01:04:08.000  0.8   slave 3069
3151 2013-10-04 01:41:45.000  0.6   slave 3116
3152 2013-10-04 01:43:28.000  0.7   slave 3116
3153 2013-10-04 02:01:38.000  0.7   slave 2544
3154 2013-10-04 02:14:50.000  0.6   slave 2544
3155 2013-10-04 02:32:36.000  0.2   slave 2840
3156 2013-10-04 03:35:30.000  1.1   slave 3007
3157 2013-10-04 03:42:38.000  0.1   slave 2507
3158 2013-10-04 04:01:32.000  0.3   slave 2840
3159 2013-10-04 06:02:25.000  0.7   slave 3232
3160 2013-10-04 06:46:49.000  0.3   slave 3003
3161 2013-10-04 07:07:58.000  0.3   slave 2840
3162 2013-10-04 07:36:48.000  0.9   slave 2800
3163 2013-10-04 08:44:30.000  0.3   slave 2445
3164 2013-10-04 08:49:48.000  3.7  master 3164
3165 2013-10-04 08:51:24.000  1.8   slave 1069
3166 2013-10-04 08:53:22.000  0.8   slave 3192
3167 2013-10-04 08:54:13.000  0.9   slave   76
3168 2013-10-04 08:56:09.000  0.8   slave 3192
3169 2013-10-04 08:57:06.000  0.9   slave 3192
3170 2013-10-04 08:57:45.000  1.4   slave 3232
3171 2013-10-04 08:58:42.000  1.5   slave 2733
3172 2013-10-04 08:58:54.000  1.2   slave 3207
3173 2013-10-04 09:00:44.000  0.7   slave 3207
3174 2013-10-04 09:01:59.000  0.7   slave 3202
3175 2013-10-04 09:03:30.000  1.0   slave 3207
3176 2013-10-04 09:03:38.000  0.7   slave 3210
3177 2013-10-04 09:04:03.000  0.8   slave 3232
3178 2013-10-04 09:05:29.000  0.9   slave 2544
3179 2013-10-04 09:05:44.000  1.1   slave 3232
3180 2013-10-04 09:06:06.000  1.0   slave 2544
3181 2013-10-04 09:06:49.000  0.8   slave 3202
3182 2013-10-04 09:07:47.000  0.7   slave 3207
3183 2013-10-04 09:08:02.000  1.0   slave 3207
3184 2013-10-04 09:08:20.000  0.8   slave  720
3185 2013-10-04 09:08:49.000  0.5   slave 3207
3186 2013-10-04 09:09:07.000  0.6   slave 3210
3187 2013-10-04 09:10:20.000  1.1   slave 3207
3188 2013-10-04 09:10:49.000  0.8   slave 3192
3189 2013-10-04 09:12:13.000  1.5   slave 3192
3190 2013-10-04 09:14:26.000  0.9   slave 3232
3191 2013-10-04 09:18:32.000  1.6   slave 3232
3192 2013-10-04 09:19:04.000  1.8  master 3192
3193 2013-10-04 09:19:42.000  1.0   slave 3207
3194 2013-10-04 09:20:41.000  1.0   slave 3232
3195 2013-10-04 09:21:07.000  1.2   slave 3232
3196 2013-10-04 09:21:59.000  0.8   slave 3232
3197 2013-10-04 09:22:33.000  1.1   slave 3232
3198 2013-10-04 09:23:56.000  1.1   slave 3207
3199 2013-10-04 09:25:56.000  1.0   slave 2840
3200 2013-10-04 09:26:42.000  0.6   slave 3232
3201 2013-10-04 09:27:16.000  0.5   slave 2432
3202 2013-10-04 09:28:03.000  2.4  master 3202
3203 2013-10-04 09:31:17.000  1.4   slave 3192
3204 2013-10-04 09:32:33.000  0.8   slave 3232
3205 2013-10-04 09:33:36.000  0.7   slave 1050
3206 2013-10-04 09:34:30.000  0.7   slave 1069
3207 2013-10-04 09:36:46.000  1.6  master 3207
3208 2013-10-04 09:41:39.000  0.6   slave 3210
3209 2013-10-04 09:46:32.000  0.9   slave 3207
3210 2013-10-04 09:51:18.000  2.0  master 3210
3211 2013-10-04 09:53:37.000  0.7   slave 3210
3212 2013-10-04 09:54:10.000  0.8   slave 3261
3213 2013-10-04 09:55:19.000  3.3  master 3213
3214 2013-10-04 09:57:34.000  1.2   slave 3207
3215 2013-10-04 09:57:51.000  1.4   slave 3207
3216 2013-10-04 09:58:18.000  1.1   slave 3207
3217 2013-10-04 09:59:30.000  1.4   slave  720
3218 2013-10-04 10:01:16.000  1.5   slave 3232
3219 2013-10-04 10:02:18.000  0.9   slave 3210
3220 2013-10-04 10:02:46.000  1.2   slave 3207
3221 2013-10-04 10:04:17.000  0.7   slave 3210
3222 2013-10-04 10:11:05.000  0.8   slave 3192
3223 2013-10-04 10:15:45.000  0.9   slave 3232
3224 2013-10-04 10:16:34.000  1.2   slave 3207
3225 2013-10-04 10:19:11.000  0.8   slave  452
3226 2013-10-04 10:19:36.000  1.2   slave 3261
3227 2013-10-04 10:20:14.000  0.6   slave 3289
3228 2013-10-04 10:20:52.000  0.9   slave 3192
3229 2013-10-04 10:21:11.000  1.2   slave 2044
3230 2013-10-04 10:24:29.000  0.7   slave 3192
3231 2013-10-04 10:27:26.000  1.4   slave 3207
3232 2013-10-04 10:28:42.000  1.9  master 3232
3233 2013-10-04 10:37:11.000  1.4   slave 3289
3234 2013-10-04 10:43:24.000  0.9   slave 3210
3235 2013-10-04 10:44:07.000  0.7   slave 3210
3236 2013-10-04 10:47:14.000  1.7   slave 3289
3237 2013-10-04 10:57:36.000  0.7   slave 3289
3238 2013-10-04 11:00:42.000  0.6   slave 3210
3239 2013-10-04 11:03:34.000  1.3   slave 3296
3240 2013-10-04 11:11:14.000  0.2   slave 3296
3241 2013-10-04 11:26:30.000  0.4   slave 3210
3242 2013-10-04 11:26:51.000  0.3   slave 3296
3243 2013-10-04 11:33:05.000  0.4   slave 3289
3244 2013-10-04 11:40:56.000  0.6   slave 3296
3245 2013-10-04 11:44:01.000  0.6   slave 3192
3246 2013-10-04 11:46:19.000  0.4   slave 3192
3247 2013-10-04 11:46:56.000  0.3   slave 3296
3248 2013-10-04 11:53:20.000  0.4   slave 3192
3249 2013-10-04 11:57:03.000  0.5   slave 2840
3250 2013-10-04 11:57:27.000  1.6   slave 3410
3251 2013-10-04 12:05:00.000  0.5   slave 2665
3252 2013-10-04 12:06:23.000  0.8   slave 3289
3253 2013-10-04 12:12:11.000  0.3   slave  452
3254 2013-10-04 12:16:24.000  0.6   slave 3289
3255 2013-10-04 12:24:20.000  0.1   slave 3296
3256 2013-10-04 12:27:36.000  0.3   slave 3296
3257 2013-10-04 12:27:51.000  0.3   slave 3296
3258 2013-10-04 12:31:29.000  0.4   slave 3210
3259 2013-10-04 12:36:12.000  0.7   slave 3289
3260 2013-10-04 12:41:27.000  0.3   slave 3296
3261 2013-10-04 12:56:10.000  2.8  master 3261
3262 2013-10-04 12:59:05.000  0.8   slave 3207
3263 2013-10-04 12:59:16.000  0.5   slave 2044
3264 2013-10-04 13:03:07.000  0.8   slave 3289
3265 2013-10-04 13:04:19.000  0.7   slave 3296
3266 2013-10-04 13:05:13.000  0.8   slave 3192
3267 2013-10-04 13:07:30.000  0.7   slave 3289
3268 2013-10-04 13:07:36.000  0.3   slave 3410
3269 2013-10-04 13:10:05.000  0.4   slave 2840
3270 2013-10-04 13:11:51.000  1.2   slave 3296
3271 2013-10-04 13:12:36.000  0.4   slave 3296
3272 2013-10-04 13:13:46.000  0.8   slave 3210
3273 2013-10-04 13:14:51.000  1.8   slave 2701
3274 2013-10-04 13:17:28.000  0.4   slave 2665
3275 2013-10-04 13:18:50.000  0.7   slave 2701
3276 2013-10-04 13:19:11.000  0.3   slave 3296
3277 2013-10-04 13:22:01.000  0.7   slave 3232
3278 2013-10-04 13:27:18.000  1.4   slave 3289
3279 2013-10-04 13:29:26.000  0.5   slave 3296
3280 2013-10-04 13:32:01.000  0.6   slave 3192
3281 2013-10-04 13:32:22.000  1.2   slave 2701
3282 2013-10-04 13:38:46.000  0.9   slave 3289
3283 2013-10-04 13:44:56.000  1.1   slave 3296
3284 2013-10-04 13:50:15.000  0.5   slave 3192
3285 2013-10-04 13:58:04.000  1.0   slave 2665
3286 2013-10-04 14:05:26.000  0.3   slave  949
3287 2013-10-04 14:05:56.000  0.3   slave 3296
3288 2013-10-04 14:07:40.000  0.8   slave 3296
3289 2013-10-04 14:10:39.000  1.7  master 3289
3290 2013-10-04 14:13:27.000  0.7   slave 2044
3291 2013-10-04 14:14:23.000  0.6   slave 3192
3292 2013-10-04 14:15:13.000  0.9   slave 3210
3293 2013-10-04 14:20:45.000  0.3   slave  926
3294 2013-10-04 14:29:15.000  0.6   slave 1050
3295 2013-10-04 14:37:15.000  0.5   slave 3192
3296 2013-10-04 14:38:16.000  1.9  master 3296
3297 2013-10-04 14:45:41.000  1.2   slave 3296
3298 2013-10-04 14:46:34.000  0.7   slave 3296
3299 2013-10-04 14:50:16.000  0.6   slave 3296
3300 2013-10-04 14:52:03.000  0.4   slave 3192
3301 2013-10-04 15:03:12.000  0.5   slave 3296
3302 2013-10-04 15:06:23.000  0.2   slave 3296
3303 2013-10-04 15:11:23.000  0.7   slave 3289
3304 2013-10-04 15:17:56.000  1.2   slave  229
3305 2013-10-04 15:41:57.000  1.6   slave 3289
3306 2013-10-04 15:46:34.000  0.6   slave 2840
3307 2013-10-04 15:49:25.000  0.7   slave 3289
3308 2013-10-04 15:51:18.000  0.6   slave 2544
3309 2013-10-04 16:00:26.000  0.9   slave   67
3310 2013-10-04 16:03:48.000  0.8   slave   48
3311 2013-10-04 16:16:15.000  0.5   slave 3296
3312 2013-10-04 16:23:09.000  0.8   slave 3016
3313 2013-10-04 16:28:10.000  0.8   slave   48
3314 2013-10-04 16:30:54.000  1.1   slave   76
3315 2013-10-04 16:52:15.000  0.8   slave 2544
3316 2013-10-04 16:52:34.000  1.0   slave   76
3317 2013-10-04 16:57:56.000  1.1   slave   76
3318 2013-10-04 16:58:51.000  0.6   slave   76
3319 2013-10-04 16:59:13.000  0.3   slave 3296
3320 2013-10-04 16:59:24.000  0.7   slave   76
3321 2013-10-04 17:00:40.000  0.6   slave 3289
3322 2013-10-04 17:02:01.000  0.8   slave 3192
3323 2013-10-04 17:05:53.000  0.6   slave 3192
3324 2013-10-04 17:06:03.000  0.3   slave 3296
3325 2013-10-04 17:43:41.000  0.8   slave 2544
3326 2013-10-04 17:48:43.000  0.4   slave 3289
3327 2013-10-04 17:48:58.000  0.6   slave 2507
3328 2013-10-04 17:51:08.000  0.6   slave 3289
3329 2013-10-04 18:28:23.000  1.9   slave 3289
3330 2013-10-04 18:30:50.000  0.9   slave   76
3331 2013-10-04 18:51:18.000  0.6   slave   48
3332 2013-10-04 18:53:16.000  0.3   slave 3192
3333 2013-10-04 19:22:29.000  0.2   slave 2044
3334 2013-10-04 19:29:49.000  0.4   slave  949
3335 2013-10-04 19:31:58.000  0.7   slave 1050
3336 2013-10-04 19:32:50.000  0.5   slave 3289
3337 2013-10-04 19:33:30.000  0.3   slave 1033
3338 2013-10-04 19:37:27.000  0.5   slave 2818
3339 2013-10-04 19:45:48.000  0.0   slave 3296
3340 2013-10-04 19:56:09.000  0.7   slave 3104
3341 2013-10-04 20:02:03.000  0.3   slave 2544
3342 2013-10-04 20:02:24.000  3.0  master 3342
3343 2013-10-04 20:03:57.000  1.7   slave 3289
3344 2013-10-04 20:05:41.000  0.5   slave 3349
3345 2013-10-04 20:06:18.000  0.4   slave 3349
3346 2013-10-04 20:06:33.000  0.3   slave 3349
3347 2013-10-04 20:06:52.000  0.8   slave 3289
3348 2013-10-04 20:09:02.000  0.8   slave 2701
3349 2013-10-04 20:09:42.000  0.6  master 3349
3350 2013-10-04 20:10:41.000  0.3   slave 3349
3351 2013-10-04 20:11:40.000  0.4   slave 3349
3352 2013-10-04 20:12:18.000  0.8   slave 1392
3353 2013-10-04 20:14:08.000  0.5   slave 3289
3354 2013-10-04 20:15:04.000  1.1   slave 3289
3355 2013-10-04 20:16:20.000  1.0   slave  452
3356 2013-10-04 20:17:14.000 -0.1   slave 3410
3357 2013-10-04 20:17:44.000  0.0   slave 3410
3358 2013-10-04 20:18:10.000  0.8   slave 3296
3359 2013-10-04 20:19:06.000  1.0   slave 1033
3360 2013-10-04 20:20:15.000  0.2   slave 3410
3361 2013-10-04 20:20:44.000  0.1   slave 3349
3362 2013-10-04 20:22:33.000  0.4   slave 1392
3363 2013-10-04 20:24:03.000  0.4   slave 3289
3364 2013-10-04 20:24:48.000  0.1   slave 3349
3365 2013-10-04 20:25:30.000  0.3   slave 2840
3366 2013-10-04 20:28:13.000  0.3   slave 1392
3367 2013-10-04 20:29:01.000  0.2   slave 3410
3368 2013-10-04 20:29:59.000  0.4   slave  452
3369 2013-10-04 20:30:21.000  0.2   slave 3296
3370 2013-10-04 20:31:36.000  1.4   slave 3289
3371 2013-10-04 20:32:18.000  0.7   slave 3296
3372 2013-10-04 20:33:16.000  0.1   slave 3349
3373 2013-10-04 20:35:00.000  0.2   slave 3349
3374 2013-10-04 20:35:37.000  0.3   slave 3349
3375 2013-10-04 20:36:46.000  1.3   slave 3289
3376 2013-10-04 20:39:31.000  0.6   slave 3296
3377 2013-10-04 20:40:10.000  0.1   slave 3296
3378 2013-10-04 20:40:36.000  1.0   slave 3410
3379 2013-10-04 20:41:14.000  0.4   slave 3296
3380 2013-10-04 20:41:43.000  0.2   slave 3349
3381 2013-10-04 20:43:24.000  0.3   slave 3192
3382 2013-10-04 20:44:31.000  0.5   slave 3349
3383 2013-10-04 20:46:33.000  0.5   slave 3349
3384 2013-10-04 20:47:11.000  0.3   slave 3410
3385 2013-10-04 20:53:53.000  0.9   slave 2544
3386 2013-10-04 21:02:58.000  0.1   slave 3296
3387 2013-10-04 21:08:49.000  0.6   slave 2445
3388 2013-10-04 21:10:36.000  0.3   slave  949
3389 2013-10-04 21:11:41.000  0.2   slave 3349
3390 2013-10-04 21:13:37.000  0.2   slave 3349
3391 2013-10-04 21:14:34.000  0.2   slave 3349
3392 2013-10-04 21:15:00.000  0.5   slave 3192
3393 2013-10-04 21:16:50.000  0.2   slave 3349
3394 2013-10-04 21:22:20.000  0.9   slave 3289
3395 2013-10-04 21:24:54.000  0.2   slave 3349
3396 2013-10-04 21:26:08.000  0.3   slave 3410
3397 2013-10-04 21:30:46.000  0.1   slave 3296
3398 2013-10-04 21:32:43.000  0.0   slave 3410
3399 2013-10-04 21:34:28.000  0.3   slave 3192
3400 2013-10-04 21:43:19.000  0.2   slave 3349
3401 2013-10-04 21:43:40.000  0.3   slave 3410
3402 2013-10-04 21:47:21.000  1.1   slave 2701
3403 2013-10-04 21:49:22.000  1.3   slave 1392
3404 2013-10-04 21:50:33.000  0.6   slave 2701
3405 2013-10-04 21:57:39.000  0.1   slave 3349
3406 2013-10-04 21:58:10.000  0.2   slave 3349
3407 2013-10-04 22:06:56.000  0.2   slave 3349
3408 2013-10-04 22:07:49.000  0.8   slave 2701
3409 2013-10-04 22:10:34.000  0.3   slave 3349
3410 2013-10-04 22:22:34.000  2.2  master 3410
3411 2013-10-04 22:25:06.000  0.8   slave 3192
3412 2013-10-04 22:27:14.000  0.1   slave 3296
3413 2013-10-04 22:38:40.000  0.2   slave 3349
3414 2013-10-04 22:39:31.000  0.9   slave 3296
3415 2013-10-04 22:39:46.000  1.0   slave 3296
3416 2013-10-04 22:42:25.000  0.3   slave 3296
3417 2013-10-04 22:45:18.000  0.2   slave 3349
3418 2013-10-04 22:46:29.000  0.4   slave 3296
3419 2013-10-04 22:56:59.000  0.4   slave 3349
3420 2013-10-04 22:59:37.000  0.4   slave 3296
3421 2013-10-04 23:01:13.000  0.5   slave 3410
3422 2013-10-04 23:04:53.000  0.3   slave 2459
3423 2013-10-04 23:07:55.000  0.4   slave 3349
3424 2013-10-04 23:08:29.000  0.3   slave 3349
3425 2013-10-04 23:12:03.000  0.6   slave 2701
3426 2013-10-04 23:12:22.000  0.7   slave 2701
3427 2013-10-04 23:16:06.000  0.2   slave 3349
3428 2013-10-04 23:19:06.000  0.3   slave 3296
3429 2013-10-04 23:23:17.000  0.6   slave 3192
3430 2013-10-04 23:24:05.000  0.4   slave 3192
3431 2013-10-04 23:25:23.000  0.7   slave 2457
3432 2013-10-04 23:28:03.000  0.3   slave 1818
3433 2013-10-04 23:35:11.000  1.4   slave  452
3434 2013-10-04 23:43:48.000  0.4   slave 3296
3435 2013-10-04 23:45:19.000  0.6   slave 1392
3436 2013-10-04 23:50:07.000  0.1   slave 3296
3437 2013-10-04 23:52:16.000  0.7   slave 2445
