# Supplementary material for: Seismicity at the Castor gas reservoir driven by pore pressure diffusion and asperities loading
Source: Nat Commun. 2021 Aug 10;12:4783. doi: 10.1038/s41467-021-24949-1 (PMC8355105; doi:10.1038/s41467-021-24949-1)
Supplement: Supplementary file 5 — Dataset 2 [file 41467_2021_24949_MOESM5_ESM.zip › castor_relocated_cc.txt]

# Supplementary information to Cesca et al. (2021) Nature Communications
# Relocated seismic catalog based on waveform correlation, including 51 events
# Date Time Lat_N(deg) Lon_E(deg) Depth(m) Magnitude
#
2013-09-10 04:18:20.000  40.3945   0.7088   2948  2.3
2013-09-10 04:27:47.000  40.3933   0.7078   2850  2.3
2013-09-10 04:43:15.000  40.3957   0.7099   2938  2.5
2013-09-13 06:35:51.000  40.3909   0.7065   2529  2.6
2013-09-18 00:19:07.000  40.3770   0.6952   3082  2.5
2013-09-18 23:22:34.000  40.3794   0.6968   3016  2.3
2013-09-24 00:21:50.000  40.3758   0.6925   2945  3.3
2013-09-24 00:28:41.000  40.3736   0.6891   2974  2.4
2013-09-25 05:47:36.000  40.3781   0.6968   2881  2.2
2013-09-25 05:59:49.000  40.3794   0.6942   3088  2.8
2013-09-25 06:40:20.000  40.3743   0.6897   3021  2.6
2013-09-25 06:56:30.000  40.3776   0.6952   3127  2.2
2013-09-28 23:20:36.000  40.3733   0.6835   3282  2.4
2013-09-29 05:43:34.000  40.3746   0.6894   3139  2.6
2013-09-29 16:19:48.000  40.3718   0.6850   3246  2.6
2013-09-29 16:36:23.000  40.3751   0.6922   2990  3.0
2013-09-29 16:51:18.000  40.3714   0.6833   3347  2.2
2013-09-29 17:28:49.000  40.3752   0.6865   3424  2.0
2013-09-29 17:42:24.000  40.3700   0.6860   3312  2.8
2013-09-29 17:45:06.000  40.3707   0.6877   3136  2.3
2013-09-29 21:15:05.000  40.3780   0.6929   3425  3.0
2013-09-29 21:23:16.000  40.3711   0.6822   3324  3.1
2013-09-29 22:15:48.000  40.3751   0.6903   3069  3.3
2013-09-29 22:21:13.000  40.3783   0.6948   3136  2.0
2013-09-30 00:55:21.000  40.3670   0.6817   3116  2.1
2013-09-30 02:21:16.000  40.3755   0.6867   3334  3.7
2013-09-30 02:31:14.000  40.3773   0.6952   3125  2.5
2013-09-30 04:48:58.000  40.3707   0.6918   2826  2.5
2013-10-01 01:31:40.000  40.3868   0.7000   2893  2.7
2013-10-01 01:56:47.000  40.3864   0.6996   2981  2.3
2013-10-01 03:16:14.000  40.3887   0.7002   3088  2.1
2013-10-01 03:32:44.000  40.3880   0.7039   2763  3.9
2013-10-01 04:18:50.000  40.3878   0.7041   3210  2.1
2013-10-01 04:54:28.000  40.3837   0.6994   2774  2.5
2013-10-01 05:06:32.000  40.3851   0.7000   2661  2.3
2013-10-01 05:26:41.000  40.3962   0.7118   2995  2.1
2013-10-01 06:30:57.000  40.3858   0.6983   2925  2.2
2013-10-01 06:49:38.000  40.3954   0.7156   2624  2.2
2013-10-01 12:59:45.000  40.3971   0.7196   2780  2.2
2013-10-02 00:23:40.000  40.3763   0.6945   2686  2.1
2013-10-02 03:29:01.000  40.3780   0.6946   2569  2.2
2013-10-02 09:27:26.000  40.3842   0.6985   2827  2.8
2013-10-02 23:06:49.000  40.3886   0.7029   2775  4.0
2013-10-03 03:13:02.000  40.3915   0.7088   2844  3.2
2013-10-04 08:49:48.000  40.3846   0.6954   2925  3.7
2013-10-04 09:28:03.000  40.3830   0.6924   3031  2.4
2013-10-04 09:55:19.000  40.3839   0.6944   3000  3.3
2013-10-04 12:56:10.000  40.3814   0.6930   2898  2.8
2013-10-04 18:28:23.000  40.3797   0.6890   3016  1.9
2013-10-04 20:02:24.000  40.3789   0.6901   3009  3.0
2013-10-04 22:22:34.000  40.3773   0.6895   3078  2.2
