# Supplementary material for: Seismicity at the Castor gas reservoir driven by pore pressure diffusion and asperities loading
Source: Nat Commun. 2021 Aug 10;12:4783. doi: 10.1038/s41467-021-24949-1 (PMC8355105; doi:10.1038/s41467-021-24949-1)
Supplement: Supplementary file 6 — Dataset 3 [file 41467_2021_24949_MOESM6_ESM.zip › castor_relocated_tstp.txt]

# Supplementary information to Cesca et al. (2021) Nature Communications
# Relocated seismic catalog based on tS-tP and distance geometry technique, including 408 events
# Type(R=Master,E=Target) Id Lat Lon Depth Std Station1 Date-Tp Ts-Tp Station2 Date-Tp Ts-Tp
#
R 2013-10-04T09:55:25 40.3730 0.7240 3.50 n.a.   ALCN 09:55:25.418000 4.057 ALCX 09:55:27.048000 5.538
R 2013-09-10T04:18:25 40.3512 0.6895 3.50 0.5963 ALCN 04:18:25.505000 4.019 ALCX 04:18:27.968000 4.987
R 2013-09-10T04:27:52 40.3743 0.6965 3.50 0.3675 ALCN 04:27:52.718000 3.808 ALCX 04:27:54.968000 5.306
R 2013-10-01T03:32:50 40.3589 0.7156 4.50 0.2703 ALCN 03:32:50.948000 4.151 ALCX 03:32:52.973000 5.306
E 2013-09-29T22:15:53 40.3486 0.7188 4.08 0.4468 ALCN 22:15:53.988000 4.310 ALCX 22:15:56.317000 5.220
E 2013-10-02T03:29:07 40.3821 0.7264 3.97 0.1625 ALCN 03:29:07.399000 3.979 ALCX 03:29:09.223000 5.666
E 2013-09-10T04:43:20 40.3696 0.6774 3.82 0.6205 ALCN 04:43:20.746000 3.701 ALCX 04:43:23.058000 5.085
E 2013-09-24T00:21:56 40.3676 0.6998 3.44 0.3479 ALCN 00:21:56.357000 3.903 ALCX 00:21:58.115000 5.261
E 2013-09-25T05:59:55 40.3850 0.7128 3.88 0.2529 ALCN 05:59:55.138000 3.824 ALCX 05:59:56.968000 5.575
E 2013-09-25T06:40:25 40.3570 0.7133 3.95 0.3151 ALCN 06:40:25.968000 4.158 ALCX 06:40:28.019000 5.265
E 2013-09-25T06:56:36 40.3657 0.7068 3.55 0.2667 ALCN 06:56:36.053000 3.992 ALCX 06:56:37.968000 5.302
E 2013-09-28T23:20:41 40.3447 0.6706 3.78 0.8657 ALCN 23:20:41.498000 3.932 ALCX 23:20:43.304000 4.746
E 2013-09-29T05:43:39 40.3427 0.7199 4.02 0.5354 ALCN 05:43:39.968000 4.379 ALCX 05:43:42.052000 5.164
E 2013-09-29T16:19:53 40.3642 0.7313 4.00 0.1915 ALCN 16:19:53.578000 4.227 ALCX 16:19:55.472000 5.505
E 2013-09-29T16:51:24 40.3658 0.7179 3.65 0.1445 ALCN 16:51:24.738000 4.089 ALCX 16:51:26.511000 5.406
E 2013-09-29T17:42:29 40.3728 0.7303 3.95 0.0928 ALCN 17:42:29.398000 4.117 ALCX 17:42:31.244000 5.594
E 2013-09-29T21:15:11 40.3705 0.7260 3.95 0.0598 ALCN 21:15:11.762000 4.108 ALCX 21:15:13.378000 5.529
E 2013-09-29T21:23:21 40.3758 0.7184 3.92 0.0815 ALCN 21:23:21.968000 3.980 ALCX 21:23:23.398000 5.521
E 2013-09-30T02:21:22 40.3710 0.7253 3.95 0.0472 ALCN 02:21:22.548000 4.096 ALCX 02:21:24.168000 5.528
E 2013-10-01T01:31:46 40.3569 0.6876 3.86 0.5584 ALCN 01:31:46.028000 3.937 ALCX 01:31:48.218000 5.034
E 2013-10-01T03:16:20 40.3385 0.6983 3.92 0.6931 ALCN 03:16:20.348000 4.243 ALCX 03:16:22.968000 4.924
E 2013-10-01T04:18:56 40.3959 0.7581 3.99 0.6081 ALCN 04:18:56.448000 4.085 ALCX 04:18:58.695000 6.099
E 2013-10-01T04:54:33 40.3716 0.7292 3.89 0.1320 ALCN 04:54:33.464000 4.121 ALCX 04:54:35.707000 5.570
E 2013-10-01T05:06:37 40.3643 0.7057 3.60 0.2893 ALCN 05:06:37.968000 4.000 ALCX 05:06:40.337000 5.277
E 2013-10-01T05:26:47 40.3458 0.6574 3.73 1.0035 ALCN 05:26:47.158000 3.806 ALCX 05:26:49.458000 4.642
E 2013-10-02T09:27:31 40.3696 0.7252 3.70 0.0623 ALCN 09:27:31.528000 4.108 ALCX 09:27:33.398000 5.512
E 2013-10-02T23:06:55 40.3735 0.7440 4.00 0.2753 ALCN 23:06:55.578000 4.227 ALCX 23:06:57.458000 5.723
E 2013-10-03T03:13:08 40.3735 0.7238 3.65 0.0165 ALCN 03:13:08.498000 4.048 ALCX 03:13:10.558000 5.544
E 2013-10-04T12:56:16 40.3977 0.7173 3.79 0.4380 ALCN 12:56:16.198000 3.714 ALCX 12:56:17.968000 5.756
E 2013-10-04T18:28:28 40.3764 0.7030 3.44 0.2946 ALCN 18:28:28.998000 3.833 ALCX 18:28:31.038000 5.389
E 2013-09-14T00:08:51 40.2894 0.7640 4.48 1.5620 ALCN 00:08:51.533000 5.379 ALCX 00:08:51.988000 4.962
E 2013-09-14T00:11:16 40.3377 0.7960 5.06 1.1775 ALCN 00:11:16.998000 5.100 ALCX 00:11:17.288000 5.790
E 2013-09-14T04:22:10 40.3215 0.7623 4.88 1.0774 ALCN 04:22:10.968000 5.000 ALCX 04:22:11.008000 5.306
E 2013-09-14T05:09:48 40.3989 0.6598 2.57 0.9931 ALCN 05:09:48.428000 3.190 ALCX 05:09:51.208000 5.253
E 2013-09-14T05:18:33 40.3432 0.6832 3.81 0.7509 ALCN 05:18:33.831000 4.059 ALCX 05:18:35.776000 4.842
E 2013-09-14T06:31:47 40.3742 0.7539 4.08 0.4068 ALCN 06:31:47.181000 4.303 ALCX 06:31:48.148000 5.819
E 2013-09-14T07:28:38 40.3036 0.7710 4.83 1.4549 ALCN 07:28:38.330000 5.281 ALCX 07:28:38.857000 5.183
E 2013-09-14T10:32:52 40.3116 0.7823 5.54 1.3798 ALCN 10:32:52.248000 5.299 ALCX 10:32:52.748000 5.376
E 2013-09-14T11:15:27 40.3646 0.7009 3.79 0.3376 ALCN 11:15:27.572000 3.961 ALCX 11:15:30.048000 5.239
E 2013-09-14T15:46:46 40.3051 0.7487 4.53 1.2425 ALCN 15:46:46.618000 5.067 ALCX 15:46:47.968000 5.000
E 2013-09-14T15:58:16 40.3624 0.7336 4.02 0.2317 ALCN 15:58:16.878000 4.266 ALCX 15:58:17.998000 5.506
E 2013-09-14T18:12:17 40.3463 0.7506 4.25 0.5958 ALCN 18:12:17.112000 4.601 ALCX 18:12:18.361000 5.479
E 2013-09-14T19:23:24 40.2789 0.7901 6.18 1.9402 ALCN 19:23:24.378000 5.758 ALCX 19:23:24.988000 5.080
E 2013-09-14T19:30:54 40.2772 0.8101 6.69 2.1288 ALCN 19:30:54.008000 5.960 ALCX 19:30:54.448000 5.243
E 2013-09-14T21:26:14 40.3275 0.7684 4.67 1.0098 ALCN 21:26:14.385000 4.977 ALCX 21:26:15.538000 5.430
E 2013-09-14T21:33:06 40.3555 0.7248 4.01 0.3097 ALCN 21:33:06.968000 4.272 ALCX 21:33:07.998000 5.351
E 2013-09-14T23:16:11 40.3764 0.7078 3.70 0.2193 ALCN 23:16:11.968000 3.881 ALCX 23:16:12.358000 5.433
E 2013-09-15T01:14:51 40.3316 0.7766 4.70 1.0278 ALCN 01:14:51.968000 5.000 ALCX 01:14:52.108000 5.549
E 2013-09-15T11:15:51 40.4483 0.6664 2.60 1.5953 ALCN 11:15:51.978000 2.678 ALCX 11:15:52.968000 5.870
E 2013-09-15T12:33:41 40.3663 0.6992 3.71 0.3488 ALCN 12:33:41.823000 3.925 ALCX 12:33:43.688000 5.242
E 2013-09-15T12:36:39 40.4044 0.7296 3.62 0.5544 ALCN 12:36:39.168000 3.741 ALCX 12:36:41.048000 5.940
E 2013-09-15T12:41:26 40.4017 0.7378 3.71 0.5356 ALCN 12:41:26.583000 3.842 ALCX 12:41:28.458000 5.983
E 2013-09-15T12:52:35 40.3782 0.6572 3.25 0.8984 ALCN 12:52:35.059000 3.424 ALCX 12:52:36.968000 5.000
E 2013-09-15T12:57:44 40.3791 0.7094 3.68 0.2186 ALCN 12:57:44.558000 3.863 ALCX 12:57:46.418000 5.476
E 2013-09-15T20:35:27 40.3601 0.6708 3.52 0.7428 ALCN 20:35:27.316000 3.753 ALCX 20:35:29.193000 4.920
E 2013-09-15T20:48:30 40.3528 0.7661 4.41 0.6784 ALCN 20:48:30.308000 4.660 ALCX 20:48:31.448000 5.690
E 2013-09-15T22:35:25 40.3594 0.7345 4.07 0.2841 ALCN 22:35:25.658000 4.310 ALCX 22:35:27.538000 5.480
E 2013-09-16T07:06:57 40.3948 0.7907 4.24 0.9737 ALCN 07:06:57.891000 4.379 ALCX 07:06:59.601000 6.377
E 2013-09-16T08:58:14 40.3471 0.7039 3.91 0.5254 ALCN 08:58:14.978000 4.190 ALCX 08:58:16.988000 5.070
E 2013-09-16T11:00:15 40.3418 0.7965 4.76 1.1305 ALCN 11:00:15.548000 5.050 ALCX 11:00:16.238000 5.840
E 2013-09-16T11:12:55 40.3770 0.7465 4.01 0.3152 ALCN 11:12:55.048000 4.207 ALCX 11:12:56.714000 5.785
E 2013-09-16T11:18:00 40.3848 0.7084 3.62 0.2913 ALCN 11:18:00.198000 3.787 ALCX 11:18:01.992000 5.532
E 2013-09-16T11:18:29 40.3775 0.6837 3.49 0.5422 ALCN 11:18:29.758000 3.661 ALCX 11:18:31.518000 5.229
E 2013-09-16T11:45:21 40.4104 0.7254 3.52 0.6564 ALCN 11:45:21.188000 3.633 ALCX 11:45:22.998000 5.970
E 2013-09-16T12:01:25 40.3768 0.7137 3.73 0.1484 ALCN 12:01:25.674000 3.927 ALCX 12:01:27.187000 5.489
E 2013-09-16T12:09:11 40.3659 0.7311 3.98 0.1641 ALCN 12:09:11.763000 4.205 ALCX 12:09:13.445000 5.523
E 2013-09-16T15:12:09 40.3836 0.6985 3.57 0.3860 ALCN 15:12:09.888000 3.716 ALCX 15:12:11.548000 5.430
E 2013-09-17T02:33:38 40.3896 0.7214 3.68 0.2911 ALCN 02:33:38.022000 3.843 ALCX 02:33:39.788000 5.701
E 2013-09-17T02:37:00 40.3846 0.7163 3.69 0.2248 ALCN 02:37:00.498000 3.858 ALCX 02:37:02.368000 5.600
E 2013-09-17T03:59:24 40.3743 0.7218 3.82 0.0340 ALCN 03:59:24.968000 4.025 ALCX 03:59:26.788000 5.534
E 2013-09-17T07:39:07 40.3120 0.8010 5.93 1.5551 ALCN 07:39:07.568000 5.462 ALCX 07:39:07.978000 5.551
E 2013-09-17T11:09:45 40.3402 0.7664 4.90 0.8423 ALCN 11:09:45.598000 4.820 ALCX 11:09:46.978000 5.554
E 2013-09-17T11:43:25 40.3308 0.7706 5.21 1.0106 ALCN 11:43:25.698000 4.971 ALCX 11:43:26.128000 5.487
E 2013-09-17T13:55:07 40.3696 0.7211 3.86 0.0713 ALCN 13:55:07.968000 4.075 ALCX 13:55:09.968000 5.475
E 2013-09-17T16:18:40 40.3118 0.7938 5.91 1.4919 ALCN 16:18:40.968000 5.404 ALCX 16:18:41.568000 5.483
E 2013-09-17T20:56:59 40.3525 0.6881 3.71 0.5949 ALCN 20:56:59.008000 3.990 ALCX 20:57:00.998000 4.990
E 2013-09-17T22:01:04 40.3999 0.7066 3.45 0.5268 ALCN 22:01:04.318000 3.594 ALCX 22:01:06.208000 5.685
E 2013-09-18T00:06:09 40.3834 0.7165 3.69 0.2047 ALCN 00:06:09.968000 3.874 ALCX 00:06:11.758000 5.588
E 2013-09-18T00:14:18 40.3721 0.7256 3.88 0.0354 ALCN 00:14:18.308000 4.085 ALCX 00:14:20.008000 5.543
E 2013-09-18T00:18:31 40.3831 0.6934 3.50 0.4439 ALCN 00:18:31.968000 3.678 ALCX 00:18:33.598000 5.379
E 2013-09-18T00:22:01 40.3724 0.6945 3.59 0.3918 ALCN 00:22:01.548000 3.812 ALCX 00:22:03.378000 5.269
E 2013-09-18T00:27:08 40.3732 0.6910 3.56 0.4382 ALCN 00:27:08.265000 3.773 ALCX 00:27:10.078000 5.247
E 2013-09-18T04:47:43 40.3676 0.7116 3.79 0.1873 ALCN 04:47:43.108000 4.017 ALCX 04:47:45.098000 5.368
E 2013-09-18T13:36:35 40.3832 0.7200 3.72 0.1841 ALCN 13:36:35.968000 3.906 ALCX 13:36:37.730000 5.617
E 2013-09-18T13:49:53 40.3709 0.7302 3.93 0.0983 ALCN 13:49:53.988000 4.138 ALCX 13:49:56.028000 5.571
E 2013-09-18T16:46:19 40.3759 0.7071 3.67 0.2277 ALCN 16:46:19.128000 3.880 ALCX 16:46:21.028000 5.421
E 2013-09-18T21:05:07 40.3650 0.6935 3.65 0.4267 ALCN 21:05:07.448000 3.891 ALCX 21:05:09.388000 5.178
E 2013-09-18T21:08:28 40.3776 0.7045 3.64 0.2695 ALCN 21:08:28.013000 3.838 ALCX 21:08:29.832000 5.416
E 2013-09-18T23:52:29 40.3683 0.7002 3.68 0.3248 ALCN 23:52:29.988000 3.910 ALCX 23:52:31.978000 5.274
E 2013-09-19T02:00:12 40.3715 0.7233 3.86 0.0309 ALCN 02:00:12.428000 4.071 ALCX 02:00:14.508000 5.516
E 2013-09-19T02:52:40 40.3288 0.7646 5.23 0.9951 ALCN 02:52:40.039000 4.946 ALCX 02:52:40.968000 5.410
E 2013-09-19T04:09:33 40.3783 0.6203 2.85 1.3947 ALCN 04:09:33.098000 3.103 ALCX 04:09:34.968000 4.672
E 2013-09-19T04:18:32 40.3960 0.6768 2.74 0.7807 ALCN 04:18:32.747000 3.369 ALCX 04:18:34.438000 5.373
E 2013-09-19T04:35:01 40.3795 0.6701 3.31 0.7301 ALCN 04:35:01.978000 3.519 ALCX 04:35:03.968000 5.130
E 2013-09-19T07:55:32 40.3714 0.7330 3.96 0.1315 ALCN 07:55:32.598000 4.157 ALCX 07:55:34.508000 5.601
E 2013-09-19T07:56:55 40.3684 0.6921 3.60 0.4310 ALCN 07:56:55.049000 3.838 ALCX 07:56:57.252000 5.203
E 2013-09-19T07:58:26 40.3831 0.7120 3.65 0.2362 ALCN 07:58:26.563000 3.838 ALCX 07:58:28.382000 5.544
E 2013-09-19T22:25:41 40.3767 0.7294 3.87 0.1009 ALCN 22:25:41.848000 4.063 ALCX 22:25:43.649000 5.629
E 2013-09-19T23:12:39 40.3633 0.7602 4.30 0.5253 ALCN 23:12:39.622000 4.486 ALCX 23:12:40.281000 5.755
E 2013-09-19T23:28:28 40.3138 0.8074 6.11 1.6013 ALCN 23:28:28.797000 5.501 ALCX 23:28:29.371000 5.628
E 2013-09-20T00:08:08 40.3067 0.7881 5.98 1.5183 ALCN 00:08:08.568000 5.417 ALCX 00:08:09.100000 5.374
E 2013-09-20T00:24:20 40.3564 0.6855 3.65 0.5870 ALCN 00:24:20.058000 3.923 ALCX 00:24:21.998000 5.010
E 2013-09-20T01:26:35 40.3917 0.7211 3.64 0.3297 ALCN 01:26:35.968000 3.815 ALCX 01:26:37.428000 5.722
E 2013-09-20T01:43:49 40.3769 0.7101 3.68 0.1945 ALCN 01:43:49.660000 3.894 ALCX 01:43:51.504000 5.459
E 2013-09-20T04:10:41 40.3859 0.7119 3.61 0.2764 ALCN 04:10:41.218000 3.804 ALCX 04:10:43.068000 5.575
E 2013-09-20T10:23:15 40.3199 0.7130 4.30 0.9458 ALCN 10:23:15.758000 4.589 ALCX 10:23:15.968000 4.848
E 2013-09-20T14:49:11 40.3330 0.6677 3.71 1.0230 ALCN 14:49:11.294000 4.043 ALCX 14:49:14.374000 4.590
E 2013-09-21T08:02:40 40.3740 0.7069 3.68 0.2258 ALCN 08:02:40.348000 3.900 ALCX 08:02:42.570000 5.398
E 2013-09-23T18:14:57 40.3635 0.7042 3.75 0.3094 ALCN 18:14:57.968000 4.000 ALCX 18:14:59.732000 5.256
E 2013-09-23T20:50:35 40.4248 0.6716 2.13 1.2009 ALCN 20:50:35.988000 2.979 ALCX 20:50:37.318000 5.650
E 2013-09-23T21:49:27 40.3876 0.6917 3.42 0.5024 ALCN 21:49:27.968000 3.610 ALCX 21:49:29.846000 5.413
E 2013-09-24T00:42:13 40.3599 0.6875 3.63 0.5355 ALCN 00:42:13.792000 3.898 ALCX 00:42:15.713000 5.067
E 2013-09-24T00:43:40 40.3698 0.6908 3.57 0.4444 ALCN 00:43:40.323000 3.811 ALCX 00:43:42.148000 5.207
E 2013-09-24T00:52:00 40.3486 0.6953 3.83 0.5713 ALCN 00:52:00.988000 4.099 ALCX 00:52:02.968000 5.010
E 2013-09-24T01:02:59 40.3728 0.6955 3.59 0.3779 ALCN 01:02:59.218000 3.816 ALCX 01:03:01.058000 5.283
E 2013-09-24T01:13:52 40.3892 0.7352 3.80 0.3217 ALCN 01:13:52.208000 3.966 ALCX 01:13:54.148000 5.820
E 2013-09-24T01:16:54 40.3690 0.6847 3.52 0.5278 ALCN 01:16:54.321000 3.768 ALCX 01:16:56.018000 5.143
E 2013-09-24T01:29:30 40.3909 0.7496 3.92 0.4657 ALCN 01:29:30.969000 4.071 ALCX 01:29:33.001000 5.967
E 2013-09-24T01:35:35 40.3712 0.6927 3.58 0.4163 ALCN 01:35:35.196000 3.811 ALCX 01:35:36.882000 5.240
E 2013-09-24T01:46:35 40.3605 0.6801 3.56 0.6233 ALCN 01:46:35.248000 3.828 ALCX 01:46:37.228000 5.007
E 2013-09-24T02:08:32 40.3718 0.7155 3.78 0.1119 ALCN 02:08:32.968000 4.000 ALCX 02:08:34.768000 5.450
E 2013-09-24T02:32:38 40.3636 0.6974 3.69 0.3875 ALCN 02:32:38.973000 3.941 ALCX 02:32:40.875000 5.197
E 2013-09-24T02:42:34 40.3750 0.6929 3.55 0.4148 ALCN 02:42:34.815000 3.768 ALCX 02:42:36.890000 5.284
E 2013-09-24T03:57:48 40.3702 0.6901 3.56 0.4533 ALCN 03:57:48.228000 3.800 ALCX 03:57:50.048000 5.205
E 2013-09-24T07:10:40 40.3742 0.7018 3.63 0.2947 ALCN 07:10:40.350000 3.854 ALCX 07:10:42.268000 5.354
E 2013-09-24T07:12:49 40.3507 0.6890 3.74 0.6049 ALCN 07:12:49.158000 4.020 ALCX 07:12:51.098000 4.978
E 2013-09-24T07:52:12 40.3961 0.7435 3.81 0.4808 ALCN 07:52:12.148000 3.957 ALCX 07:52:13.998000 5.970
E 2013-09-24T10:13:18 40.3714 0.6875 3.53 0.4864 ALCN 10:13:18.263000 3.764 ALCX 10:13:19.773000 5.195
E 2013-09-24T14:42:46 40.3575 0.9560 6.32 3.1503 ALCN 14:42:46.997000 6.244 ALCX 14:42:52.655000 7.443
E 2013-09-24T17:19:44 40.3864 0.6979 3.49 0.4196 ALCN 17:19:44.459000 3.678 ALCX 17:19:46.198000 5.455
E 2013-09-24T19:58:37 40.3799 0.7227 3.77 0.1202 ALCN 19:58:37.788000 3.968 ALCX 19:58:39.668000 5.604
E 2013-09-24T20:01:39 40.3477 0.6860 3.75 0.6691 ALCN 20:01:39.378000 4.029 ALCX 20:01:41.149000 4.918
E 2013-09-24T22:29:06 40.3629 0.6937 3.66 0.4380 ALCN 22:29:06.538000 3.917 ALCX 22:29:08.388000 5.156
E 2013-09-24T23:01:49 40.3849 0.7113 3.61 0.2679 ALCN 23:01:49.158000 3.810 ALCX 23:01:50.988000 5.558
E 2013-09-24T23:30:32 40.3796 0.7135 3.69 0.1789 ALCN 23:30:32.748000 3.892 ALCX 23:30:34.724000 5.518
E 2013-09-25T00:20:20 40.3659 0.7048 3.74 0.2817 ALCN 00:20:20.301000 3.978 ALCX 00:20:22.208000 5.288
E 2013-09-25T05:20:43 40.3871 0.7293 3.76 0.2563 ALCN 05:20:43.028000 3.940 ALCX 05:20:44.978000 5.743
E 2013-09-25T05:49:18 40.3721 0.7241 3.87 0.0239 ALCN 05:49:18.488000 4.072 ALCX 05:49:20.458000 5.530
E 2013-09-25T05:54:54 40.3678 0.7029 3.70 0.2927 ALCN 05:54:54.978000 3.938 ALCX 05:54:56.968000 5.293
E 2013-09-25T06:03:08 40.3883 0.6901 3.06 0.5474 ALCN 06:03:08.968000 3.578 ALCX 06:03:10.678000 5.407
E 2013-09-25T06:23:06 40.3794 0.7107 3.66 0.2073 ALCN 06:23:06.098000 3.870 ALCX 06:23:08.198000 5.492
E 2013-09-25T06:30:43 40.3631 0.6961 3.68 0.4070 ALCN 06:30:43.102000 3.935 ALCX 06:30:44.968000 5.180
E 2013-09-25T06:41:05 40.3740 0.7011 3.63 0.3037 ALCN 06:41:05.001000 3.850 ALCX 06:41:06.872000 5.346
E 2013-09-25T06:46:57 40.3852 0.7089 3.59 0.2930 ALCN 06:46:57.088000 3.786 ALCX 06:46:58.818000 5.541
E 2013-09-25T07:02:48 40.3574 0.6884 3.66 0.5450 ALCN 07:02:48.094000 3.935 ALCX 07:02:49.996000 5.047
E 2013-09-25T07:06:56 40.3747 0.6823 3.42 0.5689 ALCN 07:06:56.883000 3.679 ALCX 07:06:58.658000 5.186
E 2013-09-25T07:30:55 40.3882 0.7401 3.86 0.3432 ALCN 07:30:55.634000 4.021 ALCX 07:30:57.598000 5.852
E 2013-09-25T10:24:14 40.3705 0.6862 3.52 0.5054 ALCN 10:24:14.968000 3.763 ALCX 10:24:16.568000 5.173
E 2013-09-25T15:08:43 40.3494 0.6525 3.39 1.0384 ALCN 15:08:43.090000 3.719 ALCX 15:08:46.169000 4.637
E 2013-09-25T23:50:36 40.3593 0.6741 3.50 0.7062 ALCN 23:50:36.238000 3.790 ALCX 23:50:38.058000 4.940
E 2013-09-26T00:00:06 40.3827 0.7076 3.61 0.2749 ALCN 00:00:06.536000 3.805 ALCX 00:00:08.278000 5.501
E 2013-09-26T05:51:59 40.3932 0.6778 2.81 0.7398 ALCN 05:51:59.479000 3.412 ALCX 05:52:01.088000 5.351
E 2013-09-26T07:06:28 40.3770 0.7146 3.72 0.1401 ALCN 07:06:28.708000 3.932 ALCX 07:06:30.468000 5.500
E 2013-09-28T23:30:08 40.3638 0.6660 3.38 0.7906 ALCN 23:30:08.631000 3.667 ALCX 23:30:10.302000 4.918
E 2013-09-29T00:05:25 40.3430 0.6677 3.61 0.9127 ALCN 00:05:25.068000 3.926 ALCX 00:05:27.084000 4.702
E 2013-09-29T00:19:40 40.3618 0.6776 3.51 0.6476 ALCN 00:19:40.198000 3.790 ALCX 00:19:42.038000 5.000
E 2013-09-29T00:48:21 40.3620 0.6808 3.54 0.6061 ALCN 00:48:21.968000 3.816 ALCX 00:48:23.978000 5.030
E 2013-09-29T02:05:10 40.3902 0.7162 3.60 0.3188 ALCN 02:05:10.188000 3.790 ALCX 02:05:12.018000 5.661
E 2013-09-29T02:12:55 40.3505 0.6828 3.68 0.6730 ALCN 02:12:55.108000 3.968 ALCX 02:12:57.058000 4.920
E 2013-09-29T04:39:11 40.3851 0.7005 3.47 0.4131 ALCN 04:39:11.406000 3.713 ALCX 04:39:13.208000 5.464
E 2013-09-29T05:52:00 40.3449 0.6662 3.58 0.9108 ALCN 05:52:00.498000 3.891 ALCX 05:52:02.298000 4.710
E 2013-09-29T10:16:46 40.3731 0.6750 3.10 0.6671 ALCN 10:16:46.773000 3.628 ALCX 10:16:48.368000 5.101
E 2013-09-29T15:13:07 40.3873 0.7230 3.70 0.2507 ALCN 15:13:07.614000 3.883 ALCX 15:13:09.288000 5.690
E 2013-09-29T15:22:46 40.3922 0.6962 3.07 0.5236 ALCN 15:22:46.743000 3.585 ALCX 15:22:48.306000 5.506
E 2013-09-29T16:38:59 40.3566 0.6517 3.31 1.0068 ALCN 16:38:59.598000 3.628 ALCX 16:39:01.348000 4.710
E 2013-09-29T16:43:12 40.3631 0.7018 3.73 0.3404 ALCN 16:43:12.848000 3.984 ALCX 16:43:14.738000 5.230
E 2013-09-29T16:49:18 40.3759 0.7015 3.62 0.3021 ALCN 16:49:18.738000 3.832 ALCX 16:49:20.298000 5.370
E 2013-09-29T16:53:57 40.3691 0.6665 3.05 0.7828 ALCN 16:53:57.418000 3.601 ALCX 16:53:59.129000 4.981
E 2013-09-29T17:06:22 40.3664 0.6936 3.62 0.4195 ALCN 17:06:22.356000 3.874 ALCX 17:06:24.041000 5.194
E 2013-09-29T17:09:48 40.3683 0.6961 3.63 0.3791 ALCN 17:09:48.997000 3.874 ALCX 17:09:50.512000 5.237
E 2013-09-29T17:23:13 40.3519 0.6667 3.51 0.8465 ALCN 17:23:13.358000 3.813 ALCX 17:23:15.128000 4.792
E 2013-09-29T17:49:58 40.3605 0.6855 3.60 0.5555 ALCN 17:49:58.405000 3.874 ALCX 17:50:00.058000 5.056
E 2013-09-29T18:22:51 40.3559 0.6839 3.63 0.6100 ALCN 18:22:51.118000 3.915 ALCX 18:22:53.038000 4.990
E 2013-09-29T18:26:06 40.3535 0.7006 3.83 0.4593 ALCN 18:26:06.306000 4.087 ALCX 18:26:08.328000 5.113
E 2013-09-29T18:31:06 40.3860 0.7103 3.59 0.2911 ALCN 18:31:06.604000 3.789 ALCX 18:31:08.348000 5.561
E 2013-09-29T18:39:37 40.3607 0.6959 3.70 0.4289 ALCN 18:39:37.968000 3.962 ALCX 18:39:39.912000 5.151
E 2013-09-29T18:42:53 40.3771 0.7081 3.66 0.2216 ALCN 18:42:53.501000 3.874 ALCX 18:42:55.108000 5.443
E 2013-09-29T19:04:36 40.3413 0.6694 3.65 0.9120 ALCN 19:04:36.468000 3.960 ALCX 19:04:38.138000 4.698
E 2013-09-29T19:05:07 40.3501 0.6732 3.59 0.7843 ALCN 19:05:07.738000 3.890 ALCX 19:05:09.378000 4.830
E 2013-09-29T19:20:52 40.3457 0.6732 3.64 0.8267 ALCN 19:20:52.528000 3.942 ALCX 19:20:54.198000 4.780
E 2013-09-29T19:21:35 40.3448 0.6929 3.85 0.6417 ALCN 19:21:35.388000 4.123 ALCX 19:21:37.018000 4.947
E 2013-09-29T19:33:48 40.3995 0.6966 2.94 0.6192 ALCN 19:33:48.033000 3.501 ALCX 19:33:49.508000 5.591
E 2013-09-29T19:40:24 40.3698 0.7235 3.88 0.0604 ALCN 19:40:24.708000 4.094 ALCX 19:40:26.568000 5.499
E 2013-09-29T20:29:50 40.3784 0.7089 3.66 0.2203 ALCN 20:29:50.008000 3.866 ALCX 20:29:51.504000 5.464
E 2013-09-29T21:17:26 40.3739 0.7050 3.67 0.2508 ALCN 21:17:26.522000 3.885 ALCX 21:17:28.293000 5.380
E 2013-09-29T21:26:35 40.3743 0.7352 3.95 0.1580 ALCN 21:26:35.497000 4.142 ALCX 21:26:37.038000 5.653
E 2013-09-29T21:36:51 40.3889 0.7226 3.67 0.2797 ALCN 21:36:51.218000 3.860 ALCX 21:36:53.068000 5.704
E 2013-09-29T21:44:14 40.3960 0.6323 2.11 1.3340 ALCN 21:44:14.998000 2.980 ALCX 21:44:16.308000 4.975
E 2013-09-29T21:49:20 40.3340 0.6553 3.59 1.1397 ALCN 21:49:20.374000 3.925 ALCX 21:49:22.168000 4.490
E 2013-09-29T21:58:15 40.3925 0.7051 3.48 0.4255 ALCN 21:58:15.528000 3.668 ALCX 21:58:16.949000 5.588
E 2013-09-29T22:02:34 40.3715 0.7076 3.71 0.2168 ALCN 22:02:34.348000 3.936 ALCX 22:02:36.334000 5.376
E 2013-09-29T22:20:18 40.3719 0.7118 3.75 0.1605 ALCN 22:20:18.992000 3.967 ALCX 22:20:20.882000 5.418
E 2013-09-29T22:26:09 40.3735 0.7289 3.90 0.0725 ALCN 22:26:09.162000 4.096 ALCX 22:26:11.053000 5.588
E 2013-09-29T22:27:44 40.3493 0.6662 3.53 0.8724 ALCN 22:27:44.214000 3.839 ALCX 22:27:46.038000 4.759
E 2013-09-29T22:32:10 40.3774 0.7242 3.81 0.0761 ALCN 22:32:10.681000 4.010 ALCX 22:32:12.443000 5.589
E 2013-09-29T22:33:02 40.3485 0.6845 3.72 0.6760 ALCN 22:33:02.029000 4.006 ALCX 22:33:03.978000 4.913
E 2013-09-29T22:46:19 40.3734 0.7034 3.66 0.2712 ALCN 22:46:19.968000 3.878 ALCX 22:46:21.968000 5.360
E 2013-09-29T22:47:03 40.3852 0.7035 3.54 0.3464 ALCN 22:47:03.258000 3.740 ALCX 22:47:05.308000 5.492
E 2013-09-29T22:49:46 40.3794 0.7047 3.62 0.2781 ALCN 22:49:46.618000 3.819 ALCX 22:49:48.438000 5.438
E 2013-09-29T23:25:50 40.3679 0.6638 3.01 0.8217 ALCN 23:25:50.470000 3.591 ALCX 23:25:52.262000 4.943
E 2013-09-30T00:09:03 40.3811 0.7410 3.94 0.2716 ALCN 00:09:03.528000 4.112 ALCX 00:09:05.298000 5.781
E 2013-09-30T01:37:39 40.3664 0.7070 3.75 0.2511 ALCN 01:37:39.408000 3.990 ALCX 01:37:41.228000 5.314
E 2013-09-30T01:48:35 40.3769 0.6664 2.91 0.7914 ALCN 01:48:35.870000 3.506 ALCX 01:48:37.368000 5.067
E 2013-09-30T01:54:39 40.3902 0.7115 3.56 0.3444 ALCN 01:54:39.368000 3.750 ALCX 01:54:41.328000 5.619
E 2013-09-30T02:24:03 40.3712 0.7210 3.84 0.0502 ALCN 02:24:03.711000 4.056 ALCX 02:24:05.165000 5.492
E 2013-09-30T02:30:08 40.3724 0.7105 3.73 0.1770 ALCN 02:30:08.018000 3.950 ALCX 02:30:09.968000 5.412
E 2013-09-30T02:39:49 40.3490 0.6864 3.73 0.6504 ALCN 02:39:49.968000 4.017 ALCX 02:39:52.102000 4.936
E 2013-09-30T02:46:42 40.4055 0.7047 3.30 0.6535 ALCN 02:46:42.458000 3.510 ALCX 02:46:44.238000 5.730
E 2013-09-30T02:48:48 40.3860 0.6884 3.08 0.5466 ALCN 02:48:48.079000 3.591 ALCX 02:48:49.575000 5.366
E 2013-09-30T03:03:45 40.3767 0.6911 3.27 0.4545 ALCN 03:03:45.737000 3.726 ALCX 03:03:47.346000 5.286
E 2013-09-30T03:37:28 40.3678 0.6933 3.62 0.4169 ALCN 03:37:28.744000 3.856 ALCX 03:37:30.518000 5.207
E 2013-09-30T03:42:13 40.3390 0.7041 4.03 0.6521 ALCN 03:42:13.753000 4.289 ALCX 03:42:15.405000 4.982
E 2013-09-30T03:53:32 40.3786 0.7130 3.69 0.1730 ALCN 03:53:32.392000 3.900 ALCX 03:53:34.217000 5.503
E 2013-09-30T03:55:26 40.4184 0.7503 3.62 0.8696 ALCN 03:55:26.968000 3.752 ALCX 03:55:28.688000 6.280
E 2013-09-30T04:10:27 40.4075 0.7108 3.36 0.6333 ALCN 04:10:27.428000 3.540 ALCX 04:10:29.295000 5.806
E 2013-09-30T04:15:18 40.3925 0.7393 3.80 0.3985 ALCN 04:15:18.308000 3.963 ALCX 04:15:20.153000 5.893
E 2013-09-30T04:39:35 40.3376 0.7253 4.26 0.6280 ALCN 04:39:35.668000 4.489 ALCX 04:39:37.259000 5.156
E 2013-09-30T04:59:09 40.3398 0.7118 4.10 0.6052 ALCN 04:59:09.208000 4.345 ALCX 04:59:10.968000 5.060
E 2013-09-30T05:04:15 40.3733 0.7389 4.01 0.2071 ALCN 05:04:15.218000 4.185 ALCX 05:04:16.808000 5.676
E 2013-09-30T05:11:17 40.3506 0.6800 3.65 0.7029 ALCN 05:11:17.210000 3.943 ALCX 05:11:19.252000 4.896
E 2013-09-30T05:20:04 40.3648 0.6988 3.69 0.3622 ALCN 05:20:04.988000 3.938 ALCX 05:20:06.698000 5.223
E 2013-09-30T05:59:44 40.3729 0.7193 3.81 0.0590 ALCN 05:59:44.368000 4.021 ALCX 05:59:46.408000 5.496
E 2013-09-30T06:15:02 40.3727 0.7251 3.87 0.0261 ALCN 06:15:02.947000 4.073 ALCX 06:15:05.032000 5.546
E 2013-09-30T06:40:00 40.3674 0.6978 3.66 0.3599 ALCN 06:40:00.131000 3.899 ALCX 06:40:01.652000 5.243
E 2013-09-30T07:40:17 40.3709 0.7177 3.81 0.0892 ALCN 07:40:17.288000 4.030 ALCX 07:40:19.330000 5.459
E 2013-09-30T07:54:12 40.3805 0.7106 3.65 0.2199 ALCN 07:54:12.860000 3.856 ALCX 07:54:14.512000 5.503
E 2013-09-30T09:10:41 40.3779 0.7268 3.83 0.0942 ALCN 09:10:41.988000 4.027 ALCX 09:10:43.968000 5.618
E 2013-09-30T10:45:53 40.3987 0.7222 3.56 0.4521 ALCN 10:45:53.336000 3.742 ALCX 10:45:55.158000 5.810
E 2013-09-30T12:01:32 40.3634 0.6801 3.53 0.6077 ALCN 12:01:32.618000 3.793 ALCX 12:01:34.968000 5.040
E 2013-09-30T12:20:00 40.3643 0.7014 3.72 0.3347 ALCN 12:20:00.538000 3.967 ALCX 12:20:02.408000 5.240
E 2013-09-30T12:34:32 40.3726 0.7132 3.75 0.1403 ALCN 12:34:32.378000 3.972 ALCX 12:34:34.098000 5.438
E 2013-09-30T13:31:34 40.4017 0.7163 3.47 0.5147 ALCN 13:31:34.365000 3.656 ALCX 13:31:36.178000 5.790
E 2013-09-30T14:03:12 40.3495 0.6851 3.72 0.6583 ALCN 14:03:12.968000 4.000 ALCX 14:03:15.038000 4.930
E 2013-09-30T15:51:52 40.3652 0.7003 3.70 0.3415 ALCN 15:51:52.678000 3.947 ALCX 15:51:54.728000 5.240
E 2013-09-30T17:14:29 40.3700 0.7279 3.93 0.0819 ALCN 17:14:29.538000 4.129 ALCX 17:14:31.468000 5.540
E 2013-09-30T23:53:10 40.3563 0.6581 3.38 0.9259 ALCN 23:53:10.978000 3.687 ALCX 23:53:13.384000 4.764
E 2013-10-01T00:14:56 40.3958 0.6836 2.84 0.6999 ALCN 00:14:56.536000 3.432 ALCX 00:14:58.308000 5.432
E 2013-10-01T00:32:05 40.3811 0.7203 3.73 0.1483 ALCN 00:32:05.588000 3.933 ALCX 00:32:07.518000 5.596
E 2013-10-01T01:02:17 40.3668 0.6938 3.63 0.4142 ALCN 01:02:17.789000 3.873 ALCX 01:02:19.968000 5.200
E 2013-10-01T01:34:24 40.3929 0.7384 3.78 0.3993 ALCN 01:34:24.018000 3.950 ALCX 01:34:26.078000 5.890
E 2013-10-01T01:35:40 40.3687 0.7264 3.93 0.0881 ALCN 01:35:40.208000 4.131 ALCX 01:35:42.258000 5.512
E 2013-10-01T01:39:30 40.3757 0.7092 3.69 0.2003 ALCN 01:39:30.088000 3.900 ALCX 01:39:32.098000 5.437
E 2013-10-01T02:21:23 40.3426 0.6309 3.24 1.3504 ALCN 02:21:23.547000 3.612 ALCX 02:21:25.629000 4.369
E 2013-10-01T02:41:55 40.3564 0.6899 3.69 0.5359 ALCN 02:41:55.008000 3.960 ALCX 02:41:57.018000 5.050
E 2013-10-01T03:09:06 40.3833 0.6983 3.26 0.4021 ALCN 03:09:06.398000 3.710 ALCX 03:09:08.498000 5.424
E 2013-10-01T03:09:53 40.3552 0.6859 3.66 0.5932 ALCN 03:09:53.028000 3.940 ALCX 03:09:54.968000 5.000
E 2013-10-01T03:29:01 40.3693 0.6817 3.25 0.5767 ALCN 03:29:01.478000 3.731 ALCX 03:29:03.608000 5.119
E 2013-10-01T03:36:14 40.3883 0.7103 3.57 0.3244 ALCN 03:36:14.258000 3.762 ALCX 03:36:16.298000 5.588
E 2013-10-01T03:43:11 40.3844 0.6519 2.58 1.0135 ALCN 03:43:11.968000 3.290 ALCX 03:43:13.968000 5.020
E 2013-10-01T03:46:53 40.3920 0.7232 3.64 0.3330 ALCN 03:46:53.094000 3.830 ALCX 03:46:55.089000 5.744
E 2013-10-01T03:56:19 40.4015 0.7211 3.52 0.5027 ALCN 03:56:19.717000 3.699 ALCX 03:56:21.712000 5.831
E 2013-10-01T04:09:51 40.3736 0.6441 2.62 1.0913 ALCN 04:09:51.119000 3.350 ALCX 04:09:52.635000 4.830
E 2013-10-01T04:13:11 40.3775 0.6875 3.20 0.5065 ALCN 04:13:11.438000 3.684 ALCX 04:13:13.508000 5.263
E 2013-10-01T04:15:14 40.3921 0.6889 2.97 0.6008 ALCN 04:15:14.968000 3.522 ALCX 04:15:16.917000 5.439
E 2013-10-01T04:26:58 40.3612 0.6870 3.62 0.5319 ALCN 04:26:58.178000 3.880 ALCX 04:27:00.238000 5.077
E 2013-10-01T04:35:58 40.3697 0.6849 3.30 0.5324 ALCN 04:35:58.034000 3.755 ALCX 04:36:00.068000 5.152
E 2013-10-01T04:36:59 40.3779 0.7063 3.64 0.2483 ALCN 04:36:59.708000 3.850 ALCX 04:37:01.968000 5.436
E 2013-10-01T04:37:56 40.4121 0.7506 3.69 0.7722 ALCN 04:37:56.367000 3.829 ALCX 04:37:58.458000 6.213
E 2013-10-01T04:38:56 40.3653 0.6834 3.55 0.5558 ALCN 04:38:56.988000 3.800 ALCX 04:38:59.197000 5.091
E 2013-10-01T04:57:54 40.3790 0.7182 3.74 0.1274 ALCN 04:57:54.028000 3.940 ALCX 04:57:56.098000 5.554
E 2013-10-01T05:21:59 40.3636 0.6869 3.59 0.5190 ALCN 05:21:59.528000 3.850 ALCX 05:22:01.488000 5.103
E 2013-10-01T05:22:45 40.3896 0.6637 2.66 0.8868 ALCN 05:22:45.246000 3.331 ALCX 05:22:47.168000 5.185
E 2013-10-01T05:28:03 40.3893 0.7254 3.69 0.2854 ALCN 05:28:03.078000 3.881 ALCX 05:28:05.348000 5.733
E 2013-10-01T05:28:45 40.3666 0.7264 3.95 0.1224 ALCN 05:28:45.018000 4.156 ALCX 05:28:47.288000 5.489
E 2013-10-01T05:47:40 40.3810 0.7204 3.73 0.1474 ALCN 05:47:40.058000 3.934 ALCX 05:47:42.518000 5.596
E 2013-10-01T05:51:30 40.3720 0.7104 3.73 0.1784 ALCN 05:51:30.618000 3.954 ALCX 05:51:33.027000 5.407
E 2013-10-01T06:04:39 40.3601 0.6853 3.61 0.5604 ALCN 06:04:39.968000 3.877 ALCX 06:04:42.138000 5.050
E 2013-10-01T06:12:34 40.3683 0.7280 3.95 0.1056 ALCN 06:12:34.818000 4.150 ALCX 06:12:36.968000 5.523
E 2013-10-01T06:27:53 40.3786 0.7229 3.78 0.0974 ALCN 06:27:53.978000 3.985 ALCX 06:27:56.018000 5.591
E 2013-10-01T06:51:34 40.3691 0.6850 3.31 0.5312 ALCN 06:51:34.788000 3.763 ALCX 06:51:37.612000 5.147
E 2013-10-01T07:42:57 40.4076 0.7066 3.20 0.7123 ALCN 07:42:57.968000 3.498 ALCX 07:43:00.198000 5.770
E 2013-10-01T07:50:26 40.3535 0.6880 3.70 0.5858 ALCN 07:50:26.968000 3.979 ALCX 07:50:28.968000 5.000
E 2013-10-01T09:50:57 40.4218 0.7562 3.64 0.9564 ALCN 09:50:57.028000 3.763 ALCX 09:50:58.598000 6.370
E 2013-10-01T11:09:05 40.3850 0.7194 3.68 0.2184 ALCN 11:09:05.648000 3.879 ALCX 11:09:08.138000 5.632
E 2013-10-01T11:38:15 40.3876 0.7278 3.73 0.2602 ALCN 11:38:15.328000 3.921 ALCX 11:38:17.378000 5.735
E 2013-10-01T11:52:46 40.3702 0.6673 3.01 0.7726 ALCN 11:52:46.008000 3.594 ALCX 11:52:47.968000 5.000
E 2013-10-01T15:52:32 40.3709 0.7113 3.75 0.1690 ALCN 15:52:32.048000 3.975 ALCX 15:52:34.138000 5.403
E 2013-10-01T15:57:58 40.3723 0.7179 3.80 0.0789 ALCN 15:57:58.738000 4.015 ALCX 15:58:00.838000 5.477
E 2013-10-01T16:02:38 40.3551 0.6927 3.73 0.5186 ALCN 16:02:38.968000 4.000 ALCX 16:02:40.968000 5.060
E 2013-10-01T16:10:39 40.4088 0.7634 3.86 0.8188 ALCN 16:10:39.501000 3.979 ALCX 16:10:41.688000 6.290
E 2013-10-01T16:43:54 40.3835 0.6995 3.27 0.3889 ALCN 16:43:54.181000 3.719 ALCX 16:43:56.531000 5.437
E 2013-10-01T18:27:19 40.3942 0.7005 3.09 0.5099 ALCN 18:27:19.058000 3.598 ALCX 18:27:21.368000 5.566
E 2013-10-01T19:19:44 40.3813 0.6819 3.06 0.5991 ALCN 19:19:44.388000 3.590 ALCX 19:19:46.714000 5.254
E 2013-10-01T19:31:27 40.3937 0.7162 3.56 0.3782 ALCN 19:31:27.028000 3.749 ALCX 19:31:29.268000 5.700
E 2013-10-01T19:33:50 40.3590 0.7199 3.97 0.2537 ALCN 19:33:50.618000 4.190 ALCX 19:33:52.968000 5.346
E 2013-10-01T21:19:44 40.3545 0.6795 3.61 0.6736 ALCN 21:19:44.011000 3.893 ALCX 21:19:46.033000 4.935
E 2013-10-01T21:33:24 40.3857 0.6954 3.18 0.4595 ALCN 21:33:24.128000 3.656 ALCX 21:33:26.098000 5.425
E 2013-10-01T23:59:44 40.3608 0.6759 3.51 0.6738 ALCN 23:59:44.658000 3.788 ALCX 23:59:46.637000 4.974
E 2013-10-02T00:02:13 40.3662 0.7032 3.72 0.2992 ALCN 00:02:13.318000 3.960 ALCX 00:02:15.425000 5.277
E 2013-10-02T00:04:13 40.3915 0.7348 3.76 0.3553 ALCN 00:04:13.800000 3.936 ALCX 00:04:15.968000 5.842
E 2013-10-02T00:06:36 40.3717 0.6978 3.63 0.3475 ALCN 00:06:36.015000 3.849 ALCX 00:06:37.998000 5.291
E 2013-10-02T00:17:45 40.3658 0.6755 3.21 0.6679 ALCN 00:17:45.998000 3.719 ALCX 00:17:47.988000 5.024
E 2013-10-02T00:52:22 40.3736 0.6783 3.12 0.6236 ALCN 00:52:22.055000 3.650 ALCX 00:52:23.822000 5.136
E 2013-10-02T01:00:00 40.3763 0.7216 3.80 0.0644 ALCN 01:00:00.968000 4.000 ALCX 01:00:02.968000 5.554
E 2013-10-02T01:25:53 40.4153 0.7241 3.39 0.7443 ALCN 01:25:53.308000 3.563 ALCX 01:25:55.062000 6.012
E 2013-10-02T01:34:29 40.3649 0.6717 3.17 0.7211 ALCN 01:34:29.178000 3.697 ALCX 01:34:31.018000 4.980
E 2013-10-02T01:41:28 40.3479 0.6851 3.73 0.6762 ALCN 01:41:28.968000 4.019 ALCX 01:41:30.548000 4.912
E 2013-10-02T01:53:27 40.4009 0.7419 3.73 0.5446 ALCN 01:53:27.008000 3.886 ALCX 01:53:28.968000 6.010
E 2013-10-02T02:15:46 40.3817 0.7065 3.59 0.2908 ALCN 02:15:46.015000 3.806 ALCX 02:15:48.488000 5.480
E 2013-10-02T02:35:54 40.3617 0.6942 3.68 0.4406 ALCN 02:35:54.968000 3.936 ALCX 02:35:57.225000 5.147
E 2013-10-02T02:54:33 40.3735 0.7166 3.78 0.0959 ALCN 02:54:33.978000 3.990 ALCX 02:54:35.968000 5.478
E 2013-10-02T03:17:36 40.3836 0.7104 3.62 0.2585 ALCN 03:17:36.038000 3.818 ALCX 03:17:37.744000 5.536
E 2013-10-02T04:02:15 40.3631 0.6684 3.14 0.7707 ALCN 04:02:15.968000 3.689 ALCX 04:02:17.761000 4.931
E 2013-10-02T04:02:51 40.3896 0.7224 3.66 0.2924 ALCN 04:02:51.361000 3.850 ALCX 04:02:53.401000 5.710
E 2013-10-02T04:16:23 40.4035 0.7065 3.00 0.6092 ALCN 04:16:23.428000 3.540 ALCX 04:16:25.498000 5.723
E 2013-10-02T04:54:34 40.3958 0.7678 4.06 0.7119 ALCN 04:54:34.808000 4.170 ALCX 04:54:37.164000 6.185
E 2013-10-02T05:06:30 40.3255 0.7001 4.15 0.8911 ALCN 05:06:30.435000 4.412 ALCX 05:06:32.048000 4.796
E 2013-10-02T06:29:51 40.3659 0.6784 3.25 0.6282 ALCN 06:29:51.018000 3.743 ALCX 06:29:53.998000 5.052
E 2013-10-02T06:42:19 40.4046 0.7029 2.93 0.6501 ALCN 06:42:19.968000 3.495 ALCX 06:42:22.341000 5.704
E 2013-10-02T19:42:37 40.3848 0.6946 3.18 0.4613 ALCN 19:42:37.048000 3.659 ALCX 19:42:38.620000 5.408
E 2013-10-02T20:56:46 40.3572 0.7048 3.83 0.3747 ALCN 20:56:46.824000 4.080 ALCX 20:56:49.068000 5.191
E 2013-10-02T21:28:47 40.3858 0.7235 3.71 0.2246 ALCN 21:28:47.096000 3.905 ALCX 21:28:49.248000 5.678
E 2013-10-02T23:18:34 40.3894 0.7215 3.65 0.2900 ALCN 23:18:34.238000 3.845 ALCX 23:18:36.268000 5.700
E 2013-10-02T23:19:17 40.3682 0.6613 2.94 0.8569 ALCN 23:19:17.048000 3.565 ALCX 23:19:18.775000 4.923
E 2013-10-02T23:24:15 40.3919 0.7185 3.59 0.3394 ALCN 23:24:15.178000 3.790 ALCX 23:24:17.268000 5.700
E 2013-10-02T23:33:26 40.3956 0.7362 3.73 0.4284 ALCN 23:33:26.068000 3.900 ALCX 23:33:28.350000 5.900
E 2013-10-02T23:37:37 40.3877 0.7024 3.23 0.4042 ALCN 23:37:37.302000 3.693 ALCX 23:37:39.458000 5.510
E 2013-10-02T23:47:30 40.3663 0.6871 3.57 0.5038 ALCN 23:47:30.893000 3.820 ALCX 23:47:33.427000 5.135
E 2013-10-03T00:05:16 40.3343 0.7164 4.22 0.6894 ALCN 00:05:16.548000 4.450 ALCX 00:05:18.968000 5.040
E 2013-10-03T00:05:48 40.3873 0.6794 2.91 0.6703 ALCN 00:05:48.968000 3.496 ALCX 00:05:50.758000 5.300
E 2013-10-03T00:23:39 40.3863 0.7241 3.71 0.2322 ALCN 00:23:39.442000 3.905 ALCX 00:23:41.211000 5.688
E 2013-10-03T00:27:04 40.4051 0.7377 3.63 0.5929 ALCN 00:27:04.548000 3.800 ALCX 00:27:06.968000 6.020
E 2013-10-03T00:39:38 40.3717 0.7047 3.69 0.2552 ALCN 00:39:38.648000 3.909 ALCX 00:39:40.676000 5.352
E 2013-10-03T00:41:14 40.3864 0.7144 3.62 0.2666 ALCN 00:41:14.111000 3.820 ALCX 00:41:16.601000 5.603
E 2013-10-03T00:48:12 40.3473 0.6599 3.48 0.9638 ALCN 00:48:12.968000 3.808 ALCX 00:48:15.288000 4.680
E 2013-10-03T01:39:01 40.3902 0.7139 3.55 0.3460 ALCN 01:39:01.308000 3.770 ALCX 01:39:03.398000 5.640
E 2013-10-03T01:52:44 40.3458 0.6595 3.49 0.9815 ALCN 01:52:44.728000 3.822 ALCX 01:52:47.349000 4.659
E 2013-10-03T02:08:51 40.3908 0.7106 3.52 0.3761 ALCN 02:08:51.029000 3.735 ALCX 02:08:53.350000 5.618
E 2013-10-03T02:40:18 40.3790 0.7193 3.74 0.1212 ALCN 02:40:18.465000 3.948 ALCX 02:40:20.528000 5.564
E 2013-10-03T03:04:59 40.3916 0.6936 3.04 0.5442 ALCN 03:04:59.998000 3.569 ALCX 03:05:02.493000 5.475
E 2013-10-03T03:25:04 40.3664 0.6872 3.57 0.5029 ALCN 03:25:04.671000 3.820 ALCX 03:25:06.610000 5.136
E 2013-10-03T04:52:12 40.3530 0.6886 3.71 0.5842 ALCN 04:52:12.988000 3.990 ALCX 04:52:14.968000 5.000
E 2013-10-03T04:53:33 40.3796 0.7325 3.87 0.1643 ALCN 04:53:33.348000 4.056 ALCX 04:53:35.311000 5.688
E 2013-10-03T05:07:29 40.3777 0.6948 3.30 0.4085 ALCN 05:07:29.778000 3.747 ALCX 05:07:31.668000 5.330
E 2013-10-03T05:22:42 40.3889 0.7350 3.79 0.3162 ALCN 05:22:42.418000 3.968 ALCX 05:22:44.759000 5.815
E 2013-10-03T05:39:58 40.3850 0.6957 3.19 0.4503 ALCN 05:39:58.968000 3.666 ALCX 05:40:01.548000 5.420
E 2013-10-03T06:17:50 40.3599 0.6688 3.44 0.7701 ALCN 06:17:50.968000 3.737 ALCX 06:17:53.068000 4.900
E 2013-10-03T07:55:32 40.3775 0.7197 3.76 0.0949 ALCN 07:55:32.048000 3.970 ALCX 07:55:34.238000 5.550
E 2013-10-03T09:12:58 40.3856 0.7218 3.69 0.2230 ALCN 09:12:58.968000 3.892 ALCX 09:13:01.308000 5.660
E 2013-10-03T09:22:28 40.3560 0.6849 3.64 0.5977 ALCN 09:22:28.378000 3.922 ALCX 09:22:30.968000 5.000
E 2013-10-03T12:28:34 40.3784 0.7006 3.37 0.3367 ALCN 12:28:34.968000 3.788 ALCX 12:28:36.677000 5.390
E 2013-10-03T12:31:44 40.3565 0.6744 3.53 0.7195 ALCN 12:31:44.828000 3.826 ALCX 12:31:46.968000 4.912
E 2013-10-03T13:02:26 40.3864 0.7123 3.60 0.2811 ALCN 13:02:26.618000 3.802 ALCX 13:02:29.038000 5.584
E 2013-10-03T13:23:38 40.3641 0.7137 3.85 0.2055 ALCN 13:23:38.671000 4.075 ALCX 13:23:40.624000 5.348
E 2013-10-03T15:14:20 40.4158 0.7143 3.25 0.7900 ALCN 15:14:20.978000 3.471 ALCX 15:14:23.038000 5.930
E 2013-10-03T18:42:38 40.3624 0.7017 3.75 0.3480 ALCN 18:42:38.218000 3.992 ALCX 18:42:40.305000 5.221
E 2013-10-03T22:32:23 40.3605 0.6804 3.55 0.6195 ALCN 22:32:23.968000 3.830 ALCX 22:32:25.968000 5.010
E 2013-10-04T00:00:38 40.3697 0.7114 3.77 0.1740 ALCN 00:00:38.068000 3.990 ALCX 00:00:40.168000 5.390
E 2013-10-04T00:07:08 40.3437 0.6980 3.92 0.6172 ALCN 00:07:08.788000 4.180 ALCX 00:07:11.008000 4.980
E 2013-10-04T03:35:36 40.3556 0.6715 3.51 0.7620 ALCN 03:35:36.208000 3.810 ALCX 03:35:38.978000 4.876
E 2013-10-04T07:36:54 40.3753 0.7156 3.75 0.1159 ALCN 07:36:54.008000 3.960 ALCX 07:36:56.478000 5.490
E 2013-10-04T09:51:23 40.3794 0.7149 3.70 0.1631 ALCN 09:51:23.718000 3.906 ALCX 09:51:25.588000 5.530
E 2013-10-04T13:14:57 40.3856 0.7196 3.67 0.2276 ALCN 13:14:57.218000 3.874 ALCX 13:14:59.328000 5.640
E 2013-10-04T13:27:24 40.3682 0.6902 3.42 0.4625 ALCN 13:27:24.089000 3.820 ALCX 13:27:26.028000 5.183
E 2013-10-04T13:32:28 40.3845 0.6835 3.03 0.5972 ALCN 13:32:28.630000 3.566 ALCX 13:32:30.617000 5.305
E 2013-10-04T13:58:10 40.3740 0.6885 3.27 0.4834 ALCN 13:58:10.354000 3.735 ALCX 13:58:11.988000 5.233
E 2013-10-04T14:10:45 40.3814 0.7301 3.82 0.1694 ALCN 14:10:45.168000 4.014 ALCX 14:10:47.306000 5.687
E 2013-10-04T14:38:21 40.3742 0.7060 3.67 0.2383 ALCN 14:38:21.998000 3.890 ALCX 14:38:23.968000 5.392
E 2013-10-04T17:54:54 40.3495 0.6986 3.86 0.5294 ALCN 17:54:54.851000 4.117 ALCX 17:54:56.607000 5.051
E 2013-10-04T19:32:03 40.3684 0.7333 4.01 0.1578 ALCN 19:32:03.362000 4.195 ALCX 19:32:05.417000 5.571
E 2013-10-04T20:04:03 40.3543 0.6870 3.68 0.5890 ALCN 20:04:03.325000 3.960 ALCX 20:04:05.418000 5.000
E 2013-10-04T20:09:08 40.3708 0.6994 3.65 0.3272 ALCN 20:09:08.647000 3.874 ALCX 20:09:10.673000 5.295
E 2013-10-04T20:09:40 40.2900 0.9351 8.54 3.3289 ALCN 20:09:40.068000 6.910 ALCX 20:09:38.178000 6.509
E 2013-10-04T20:15:10 40.3573 0.6714 3.48 0.7519 ALCN 20:15:10.178000 3.790 ALCX 20:15:12.318000 4.894
E 2013-10-04T20:19:11 40.3720 0.7133 3.76 0.1402 ALCN 20:19:11.068000 3.980 ALCX 20:19:13.028000 5.432
E 2013-10-04T20:31:42 40.3750 0.7082 3.68 0.2110 ALCN 20:31:42.068000 3.900 ALCX 20:31:44.008000 5.420
E 2013-10-04T20:36:52 40.3504 0.6982 3.84 0.5212 ALCN 20:36:52.428000 4.103 ALCX 20:36:54.358000 5.057
E 2013-10-04T20:53:59 40.3525 0.6892 3.72 0.5830 ALCN 20:53:59.968000 4.000 ALCX 20:54:01.968000 5.000
E 2013-10-04T21:47:27 40.3815 0.7007 3.54 0.3447 ALCN 21:47:27.038000 3.759 ALCX 21:47:28.988000 5.425
E 2013-10-04T23:35:16 40.3616 0.6813 3.54 0.6020 ALCN 23:35:16.968000 3.825 ALCX 23:35:18.978000 5.030
E 2013-10-05T00:29:55 40.3746 0.7263 3.86 0.0466 ALCN 00:29:55.208000 4.061 ALCX 00:29:57.738000 5.577
E 2013-10-05T00:37:18 40.3578 0.7039 3.82 0.3750 ALCN 00:37:18.338000 4.065 ALCX 00:37:19.968000 5.190
E 2013-10-05T00:38:33 40.3194 0.7110 4.35 0.9608 ALCN 00:38:33.388000 4.580 ALCX 00:38:34.978000 4.825
E 2013-10-05T00:45:52 40.3679 0.6647 3.00 0.8107 ALCN 00:45:52.968000 3.598 ALCX 00:45:55.188000 4.951
E 2013-10-05T02:17:42 40.3816 0.7054 3.58 0.2888 ALCN 02:17:42.668000 3.799 ALCX 02:17:44.528000 5.469
E 2013-10-05T03:23:13 40.3948 0.7101 3.47 0.4275 ALCN 03:23:13.285000 3.683 ALCX 03:23:15.118000 5.658
E 2013-10-05T03:43:05 40.3449 0.6788 3.70 0.7746 ALCN 03:43:05.968000 4.000 ALCX 03:43:07.775000 4.822
E 2013-10-05T03:53:33 40.3835 0.7212 3.71 0.1879 ALCN 03:53:33.738000 3.912 ALCX 03:53:35.548000 5.632
E 2013-10-05T18:30:48 40.3921 0.6835 2.88 0.6643 ALCN 18:30:48.968000 3.474 ALCX 18:30:50.698000 5.390
E 2013-10-05T19:45:11 40.3564 0.6687 3.46 0.7917 ALCN 19:45:11.298000 3.776 ALCX 19:45:13.108000 4.860
E 2013-10-05T21:22:33 40.3940 0.6973 3.04 0.5367 ALCN 21:22:33.459000 3.573 ALCX 21:22:35.328000 5.535
E 2013-10-06T01:30:48 40.3698 0.7266 3.92 0.0734 ALCN 01:30:48.208000 4.120 ALCX 01:30:49.988000 5.526
E 2013-10-06T14:10:02 40.3655 0.6918 3.61 0.4464 ALCN 14:10:02.098000 3.870 ALCX 14:10:04.164000 5.168
E 2013-10-07T04:07:54 40.3574 0.6865 3.64 0.5668 ALCN 04:07:54.078000 3.920 ALCX 04:07:55.988000 5.030
E 2013-10-07T05:47:59 40.3708 0.7083 3.72 0.2100 ALCN 05:47:59.018000 3.950 ALCX 05:48:01.088000 5.374
E 2013-10-07T13:03:21 40.3659 0.6725 3.41 0.6982 ALCN 13:03:21.928000 3.698 ALCX 13:03:23.998000 5.000
E 2013-10-07T19:19:27 40.3432 0.6986 3.93 0.6201 ALCN 19:19:27.278000 4.191 ALCX 19:19:28.988000 4.980
E 2013-10-07T21:53:53 40.3069 0.5875 3.14 2.1552 ALCN 21:53:53.654000 3.655 ALCX 21:53:55.395000 3.583
E 2013-10-07T22:00:21 40.3615 0.7204 3.95 0.2099 ALCN 22:00:21.968000 4.165 ALCX 22:00:23.462000 5.378
E 2013-10-07T22:46:02 40.3377 0.6952 3.96 0.7263 ALCN 22:46:02.368000 4.227 ALCX 22:46:04.078000 4.888
E 2013-10-07T23:49:20 40.3929 0.6953 3.03 0.5430 ALCN 23:49:20.968000 3.568 ALCX 23:49:22.705000 5.505
E 2013-10-07T23:55:35 40.3620 0.6962 3.69 0.4148 ALCN 23:55:35.587000 3.949 ALCX 23:55:37.537000 5.168
E 2013-10-08T00:12:08 40.3923 0.6709 2.68 0.8186 ALCN 00:12:08.990000 3.361 ALCX 00:12:10.689000 5.279
E 2013-10-08T00:33:24 40.3910 0.6788 2.82 0.7099 ALCN 00:33:24.956000 3.446 ALCX 00:33:26.739000 5.336
E 2013-10-08T01:05:34 40.3755 0.6340 2.37 1.2353 ALCN 01:05:34.998000 3.236 ALCX 01:05:36.348000 4.761
E 2013-10-08T01:08:25 40.3544 0.7130 3.96 0.3576 ALCN 01:08:25.268000 4.184 ALCX 01:08:26.968000 5.233
E 2013-10-09T23:09:38 40.3660 0.7145 3.84 0.1742 ALCN 23:09:38.968000 4.060 ALCX 23:09:40.348000 5.376
E 2013-10-10T08:22:20 40.4030 0.7288 3.56 0.5309 ALCN 08:22:20.269000 3.748 ALCX 08:22:22.052000 5.916
E 2013-10-11T18:44:45 40.3765 0.6692 2.91 0.7541 ALCN 18:44:45.188000 3.535 ALCX 18:44:47.008000 5.087
E 2013-10-11T20:50:12 40.3608 0.6876 3.62 0.5275 ALCN 20:50:12.248000 3.889 ALCX 20:50:14.238000 5.078
E 2013-10-11T21:30:09 40.4181 0.7149 3.23 0.8069 ALCN 21:30:09.388000 3.449 ALCX 21:30:11.007000 5.961
E 2013-10-11T21:37:51 40.3849 0.7067 3.55 0.3120 ALCN 21:37:51.228000 3.770 ALCX 21:37:53.208000 5.517
E 2013-10-11T22:45:38 40.3698 0.6848 3.45 0.5348 ALCN 22:45:38.211000 3.757 ALCX 22:45:40.161000 5.153
E 2013-10-12T18:40:41 40.3697 0.7087 3.74 0.2087 ALCN 18:40:41.568000 3.966 ALCX 18:40:43.164000 5.366
E 2013-10-12T22:30:21 40.3795 0.7263 3.81 0.1184 ALCN 22:30:21.968000 4.004 ALCX 22:30:23.336000 5.632
E 2013-10-13T05:05:40 40.3606 0.7273 4.04 0.2285 ALCN 05:05:40.668000 4.235 ALCX 05:05:42.058000 5.430
E 2013-10-15T06:16:03 40.3567 0.6916 3.70 0.5144 ALCN 06:16:03.548000 3.972 ALCX 06:16:05.513000 5.068
E 2013-10-15T13:20:57 40.3674 0.8673 5.51 1.9474 ALCN 13:20:57.611000 5.367 ALCX 13:20:58.018000 6.758
